# Supplementary material for: Fluorescent modifications in aptamer switches—positional, structural, and neighboring pair effects on sensor performance
Source: Nucleic Acids Res. 2025 Dec 12;53(22):gkaf1346. doi: 10.1093/nar/gkaf1346 (PMC12700101; doi:10.1093/nar/gkaf1346)
Supplement: gkaf1346_Supplemental_Files [file gkaf1346_supplemental_files.zip]

Archive with 2 entries (2 files):
- Source-Data.xlsx
- Supplementary_Data_file_UpdatedSXcallouts.docx
