# Supplementary material for: Fluorescent modifications in aptamer switches—positional, structural, and neighboring pair effects on sensor performance
Source: Nucleic Acids Res. 2025 Dec 12;53(22):gkaf1346. doi: 10.1093/nar/gkaf1346 (PMC12700101; doi:10.1093/nar/gkaf1346)
Supplement: gkaf1346_Supplemental_Files [file gkaf1346_supplemental_files.zip › Source-Data.xlsx]

## Sheet: Figure 2.
Figure 2. a		Cy3 – BHQ-1					BHQ-1 – Cy3 (1:1)					Cy3 – IABkFQ					Cy3(+T) – BHQ-1					Cy3(+T) – IABkFQ					FAM(+T) – BHQ-1					FAM(+T) – IABkFQ
		[Dop] (μM)	R1	R2	R3		[Dop] (μM)	R1	R2	R3		[Dop] (μM)	R1	R2	R3		[Dop] (μM)	R1	R2	R3		[Dop] (μM)	R1	R2	R3		[Dop] (μM)	R1	R2	R3		[Dop] (μM)	R1	R2	R3
		0	9044	9295	9615		0	3506	3593	3575		0	9608	9596	9512		0	5446	5375	5592		0	9454	9465	9558		0	19629	21022	20015		0	12652	12859	12356
		1	9489	9401	9496		1	4101	3884	3917		1	9951	9873	9769		1	5787	5899	6002		1	10106	10055	10271		1	25107	25175	23557		1	14359	14341	14301
		2	10074	9722	9795		2	4317	3983	3950		2	10122	10342	10750		2	6579	6444	6551		2	10319	10254	10224		2	29157	27569	27292		2	15699	15505	15777
		5	9938	7764	9788		5	5106	5277	4615		5	10400	10524	10686		5	7323	7364	7357		5	12399	12924	12203		5	32401	32428	32025		5	18733	19796	19106
		10	10355	10446	10341		10	5683	5588	5503		10	11061	11183	11376		10	8161	8558	8524		10	14519	14596	13927		10	37067	36885	37142		10	23997	24287	23263
		20	11689	10991	10841		20	7452	7232	6750		20	12657	12534	12571		20	10760	10695	10741		20	15861	15692	16035		20	41507	41246	41623		20	27588	28663	30820
		50	13092	12470	12467		50	10437	10921	10809		50	14583	15506	15311		50	15600	14052	15309		50	21179	21560	22009		50	44111	44472	43148		50	34830	35134	35052
		100	14997	15080	16537		100	15047	14707	14028		100	18883	18826	20923		100	19814	20123	21403		100	25468	27318	27817		100	48757	45529	47324		100	39526	39789	40722
		200	19347	20239	20283		200	19051	19045	18667		200	23603	22753	25741		200	24663	26013	25769		200	28055	30343	28960		200	45884	46614	46095		200	40925	42056	43604
		500	23609	22899	23858		500	23093	22558	22065		500	25094	25246	24914		500	28588	29539	26750		500	30544	29631	29727		500	45148	43974	42577		500	41454	40416	40450
		1000	26287	26918	26663		1000	23472	23391	21816		1000	25695	24950	25999		1000	28812	29759	29223		1000	28331	29898	28088		1000	39998	42155	38560		1000	37667	37912	37817
		2000	27012	27065	26279		2000	22290	23203	20417		2000	23908	22712	22175		2000	27374	27693	26287		2000	26357	25694	24865		2000	32224	32652	30576		2000	31377	32702	31685
Figure 2. b		Cy3 – BHQ-1 (A)					Cy3(+T) – BHQ-1 (A)					FAM(+T) – BHQ-1 (A)
		[Dop] (μM)	R1	R2	R3		[Dop] (μM)	R1	R2	R3		[Dop] (μM)	R1	R2	R3
		0	9044	9295	9615		0	5446	5375	5592		0	19629	21022	20015
		1	9489	9401	9496		1	5787	5899	6002		1	25107	25175	23557
		2	10074	9722	9795		2	6579	6444	6551		2	29157	27569	27292
		5	9938	7764	9788		5	7323	7364	7357		5	32401	32428	32025
		10	10355	10446	10341		10	8161	8558	8524		10	37067	36885	37142
		20	11689	10991	10841		20	10760	10695	10741		20	41507	41246	41623
		50	13092	12470	12467		50	15600	14052	15309		50	44111	44472	43148
		100	14997	15080	16537		100	19814	20123	21403		100	48757	45529	47324
		200	19347	20239	20283		200	24663	26013	25769		200	45884	46614	46095
		500	23609	22899	23858		500	28588	29539	26750		500	45148	43974	42577
		1000	26287	26918	26663		1000	28812	29759	29223		1000	39998	42155	38560
		2000	27012	27065	26279		2000	27374	27693	26287		2000	32224	32652	30576
		Cy3 – BHQ-1 (T)					Cy3(+T) – BHQ-1 (T)					FAM(+T) – BHQ-1 (T)
		[Dop] (μM)	R1	R2	R3		[Dop] (μM)	R1	R2	R3		[Dop] (μM)	R1	R2	R3
		0	7751	7693	7339		0	7102	6768	6669		0	15585	15751	15268
		1	7887	7797	7827		1	7386	7267	7130		1	18266	19072	17438
		2	8038	7791	7917		2	7828	7713	7913		2	18357	20656	19256
		5	8331	8633	8106		5	9334	8959	8916		5	25050	25788	24630
		10	8748	8487	8743		10	10347	10526	10601		10	30390	29908	29061
		20	9700	9918	9400		20	12792	13126	13237		20	34457	33906	34120
		50	11439	11950	11254		50	18670	18612	17872		50	37005	37357	37056
		100	14255	13989	14161		100	22239	22091	21960		100	43168	40106	40547
		200	17013	17481	18201		200	25379	26913	25086		200	41310	42223	44898
		500	20502	19821	18698		500	26810	23633	25793		500	41440	39460	39438
		1000	23167	22084	20223		1000	26556	26625	24968		1000	37200	39246	36240
		2000	19720	21101	19249		2000	25340	24192	22923		2000	30677	32555	31919
		Cy3 – BHQ-1 (I)					Cy3(+T) – BHQ-1 (I)					FAM(+T) – BHQ-1 (I)
		[Dop] (μM)	R1	R2	R3		[Dop] (μM)	R1	R2	R3		[Dop] (μM)	R1	R2	R3
		0	9328	9591	9364		0	12072	12598	11762		0	15249	15431	15204
		1	9947	10162	10080		1	13374	13407	13298		1	17409	18137	19215
		2	9553	10207	10289		2	14400	14750	14783		2	18758	20293	20141
		5	11493	12352	11858		5	16600	17820	16899		5	24763	26799	26681
		10	13562	14221	13579		10	18885	19350	19052		10	33435	32231	32039
		20	15496	15993	16007		20	23499	23672	23717		20	34327	34844	34681
		50	19832	20600	20396		50	27880	28110	27649		50	38275	38927	38297
		100	23614	24459	24968		100	30573	30443	29627		100	39528	40794	44189
		200	25371	26024	25366		200	31672	32129	33027		200	41380	40478	41089
		500	26563	26237	26095		500	32426	31511	31377		500	40674	40442	38820
		1000	24748	25442	25305		1000	31957	30879	30160		1000	36937	38941	37721
		2000	22483	23527	22996		2000	28588	30412	27564		2000	29885	31840	29544

## Sheet: Figure 3.
Figure 3. a (left)		BHQ-1 – Cy3 (1:1)					Cy3(+T) – BHQ-1					FAM(+T) – BHQ-1					FAM(+T) – IABkFQ						Figure 3. a (right)/ Figure 3. b (left)		Cy3(+T) – BHQ-1 (A)					Cy3(+T) – BHQ-1 (T)					Cy3(+T) – BHQ-1 (I)					FAM(+T) – BHQ-1 (A)					FAM(+T) – BHQ-1 (T)
		Time (s)	R1	R2	R3		Time (s)	R1	R2	R3		Time (s)	R1	R2	R3		Time (s)	R1	R2	R3					Time (s)	R1	R2	R3		Time (s)	R1	R2	R3		Time (s)	R1	R2	R3		Time (s)	R1	R2	R3		Time (s)	R1	R2	R3
		0	1389.2	1283.4	1406.4		0	1860.4	1829.4	1881.2		0	22158	22396.2	21652		0	14907.8	14543.8	14820.6					0	1860.4	1829.4	1881.2		0	2556.2	2581.6	2517		0	4992.2	4842.4	4925.2		0	22158	22396.2	21652		0	17204.8	17586.8	17047.8
		5.02	1405.8	1305.2	1423.4		6.013	1859.4	1847.4	1907.6		3.679	22315.2	22701	21901		4.017	14992.2	14757.6	14906.4					6.013	1859.4	1847.4	1907.6		7.02	2568.6	2579.8	2536.6		8.032	5104.8	4950.6	5017.2		3.679	22315.2	22701	21901		6.01	17281.2	17811.8	17273.6
		10.027	1417.4	1312.6	1435.2		12.023	1875.2	1868.2	1907		6.523	22499.6	22984.6	22011.2		8.024	15063.8	14818.6	14895.8					12.023	1875.2	1868.2	1907		14.037	2605.6	2603.4	2545.8		16.041	5196.8	5033.6	5067		6.523	22499.6	22984.6	22011.2		12.033	17538.4	17970.6	17431.6
		15.047	1429	1340.2	1452.4		18.04	1891	1867.6	1922.8		9.388	22587.6	23002.8	22122.8		12.056	15133.8	14889.2	14951					18.04	1891	1867.6	1922.8		21.058	2605	2603.2	2563.6		24.045	5271.4	5105	5150.2		9.388	22587.6	23002.8	22122.8		18.05	17726.8	18188.2	17721.8
		20.056	1440	1347.4	1472.2		24.048	1888.6	1877.2	1928.4		12.226	22758.6	23129.6	22262.4		16.069	15260.8	14862.6	15206.4					24.048	1888.6	1877.2	1928.4		28.075	2611.8	2606.6	2564.8		32.048	5349.8	5172.2	5235		12.226	22758.6	23129.6	22262.4		24.07	17956.2	18388.2	17896.8
		25.078	1458.4	1366.2	1480.2		30.07	1902.4	1885.6	1957.2		15.089	22689.8	23190.4	22398.4		20.08	15328.2	14981.4	15136.6					30.07	1902.4	1885.6	1957.2		35.089	2622	2609.6	2564.4		40.05	5438.4	5255.2	5294.6		15.089	22689.8	23190.4	22398.4		30.078	18198.2	18619.6	18094.4
		30.085	1476.6	1385.2	1495.8		36.092	1921	1896.4	1948.8		17.957	22836.8	23363.4	22550.2		24.09	15497.2	15015.2	15309					36.092	1921	1896.4	1948.8		42.099	2609	2621.2	2589.6		48.059	5502.2	5327.8	5386.2		17.957	22836.8	23363.4	22550.2		36.091	18367.2	18813.2	18348.8
		35.099	1484.4	1388.8	1500.4		42.106	1920.8	1904.4	1957.4		20.825	22936.4	23556.4	22680.6		28.105	15511.2	15110.6	15339					42.106	1920.8	1904.4	1957.4		49.102	2634.2	2629	2602.8		56.059	5586.2	5381	5417.2		20.825	22936.4	23556.4	22680.6		42.111	18597.6	19030	18490.8
		40.12	1510.2	1403.8	1525.8		48.122	1932.2	1920.2	1967		23.679	23093.8	23693.2	22762.2		32.123	15555.2	15210.6	15428					48.122	1932.2	1920.2	1967		56.123	2629.4	2635.6	2603.6		64.053	5653.8	5442.8	5516.4		23.679	23093.8	23693.2	22762.2		48.123	18739	19288.8	18701.4
		45.137	1514	1420	1530.8		54.129	1943.4	1933.8	1990.2		26.525	23161.2	23716.8	22896		36.144	15587.4	15279.4	15544.8					54.129	1943.4	1933.8	1990.2		63.136	2653.2	2643	2620.8		72.055	5730.4	5525.2	5562.6		26.525	23161.2	23716.8	22896		54.141	18911.8	19445.6	18890.8
		50.155	1523.4	1425.4	1543.4		60.135	1950.2	1934.6	1983.6		29.382	23177.4	23914	22967.6		40.159	15663	15361.6	15610.2					60.135	1950.2	1934.6	1983.6		70.153	2645.8	2673	2619.4		80.062	5808.2	5567.2	5615.6		29.382	23177.4	23914	22967.6		60.16	19082	19686.6	19115
		55.167	1541.2	1439	1555.4		66.142	1961.4	1935.8	1993		32.217	23232.6	24037.2	22995.2		44.176	15696.6	15395	15730.2					66.142	1961.4	1935.8	1993		77.166	2659	2672.4	2618.8		88.062	5853.8	5640.6	5688		32.217	23232.6	24037.2	22995.2		66.17	19302.6	19916.4	19237
		60.181	1544.2	1443.4	1557.4		72.158	1964.6	1946.6	2016.8		35.069	23487.4	24007.8	23193.6		48.189	15770.8	15537.8	15787.8					72.158	1964.6	1946.6	2016.8		84.173	2653.2	2678.6	2638		96.064	5912	5696.8	5741		35.069	23487.4	24007.8	23193.6		72.183	19519	20087.4	19406.8
		65.199	1576	1462.6	1587.8		78.17	1976.2	1951.6	2018.4		37.913	23385.6	24091.8	23248.2		52.213	15820	15620.6	15761.2					78.17	1976.2	1951.6	2018.4		91.184	2681.8	2694.2	2625.2		104.074	5970.4	5752	5802.6		37.913	23385.6	24091.8	23248.2		78.201	19639.6	20205.4	19586.2
		70.204	1574.4	1473.2	1595		84.192	1984.6	1963.2	2029.2		40.753	23508	24287.2	23400.4		56.228	15936.2	15743.4	15837					84.192	1984.6	1963.2	2029.2		98.202	2675.8	2699.6	2658.6		112.078	6044.4	5810.2	5826.8		40.753	23508	24287.2	23400.4		84.221	19766.2	20387.4	19791.8
		75.214	1596.8	1471	1586.2		90.208	1995	1983.6	2043		43.596	23609.8	24455.4	23524.4		60.243	16018.8	15815.4	15970.6					90.208	1995	1983.6	2043		105.212	2700.8	2704.4	2655.4		120.09	6073.4	5884.2	5881.6		43.596	23609.8	24455.4	23524.4		90.238	19956.8	20614.2	19902.2
		80.232	1604.8	1486.6	1608.2		96.228	2017.4	1994.6	2048		46.431	23666.8	24427.8	23563.4		64.259	16128	15844.2	16076.4					96.228	2017.4	1994.6	2048		112.227	2703.8	2712.2	2669.2		128.084	6141.4	5940.2	5960.8		46.431	23666.8	24427.8	23563.4		96.256	20227.2	20724.2	20104.2
		85.254	1624.6	1492.8	1610.6		102.237	2017.2	1997.2	2045.4		49.299	23921.4	24574	23591		68.281	16153	15863.8	16088.8					102.237	2017.2	1997.2	2045.4		119.247	2704.8	2710.6	2663.4		136.091	6213.4	5993	5984.6		49.299	23921.4	24574	23591		102.267	20332.6	20864	20268.4
		90.26	1638.4	1507	1620.6		108.247	2025.8	2008.6	2050.6		52.163	24098.6	24552.4	23684.8		72.292	16175	15946.6	16199.2					108.247	2025.8	2008.6	2050.6		126.256	2707	2735.6	2668		144.106	6237.6	6051.6	6048.2		52.163	24098.6	24552.4	23684.8		108.282	20584.4	21020.4	20477.6
		95.271	1654	1500	1636.8		114.259	2040.6	2008.4	2055.2		54.999	24204.8	24763.6	23825.2		76.303	16350.4	15997	16297.2					114.259	2040.6	2008.4	2055.2		133.273	2705.8	2738.2	2676.4		152.129	6297.8	6084.4	6110.8		54.999	24204.8	24763.6	23825.2		114.298	20688.2	21138	20467.8
		100.277	1668.2	1517.2	1640.2		120.276	2046.2	2022.6	2071.2		57.842	24102.2	24830.4	23910.6		80.325	16449.2	16122	16325.6					120.276	2046.2	2022.6	2071.2		140.293	2719.2	2732.4	2683.8		160.133	6323.4	6126.2	6164.8		57.842	24102.2	24830.4	23910.6		120.317	20869.6	21335.2	20700.4
		105.297	1677.8	1523	1650		126.296	2056.6	2026.4	2090.6		60.674	24316.4	24942.4	23907.8		84.338	16450.8	16079.6	16428.2					126.296	2056.6	2026.4	2090.6		147.304	2721.6	2729	2682.8		168.139	6412.6	6197.2	6173.4		60.674	24316.4	24942.4	23907.8		126.333	21026.6	21409.6	20843.4
		110.308	1678.8	1535.8	1652		132.313	2057.6	2033.8	2090		63.515	24375.4	25006.2	24043.4		88.354	16452.6	16195.2	16382.6					132.313	2057.6	2033.8	2090		154.32	2725	2762	2697.6		176.148	6437.6	6250.6	6271.8		63.515	24375.4	25006.2	24043.4		132.339	21185.4	21608.2	21006
		115.32	1689.8	1539	1662.4		138.333	2078.6	2045.4	2089.4		66.444	24628.6	25166.4	24116.4		92.369	16530.4	16278.2	16483.6					138.333	2078.6	2045.4	2089.4		161.336	2742.6	2757	2704		184.16	6483.8	6274.4	6304.2		66.444	24628.6	25166.4	24116.4		138.345	21379.4	21721.8	21093
		120.333	1697.8	1556.2	1686		144.345	2084	2056	2108.2		69.344	24625.2	25260.4	24176		96.385	16636.2	16451.2	16514.2					144.345	2084	2056	2108.2		168.344	2744.2	2754.4	2710.8		192.167	6537	6318.6	6332.2		69.344	24625.2	25260.4	24176		144.359	21423.4	21790.2	21217
		125.354	1722.4	1553.6	1692.8		150.357	2086	2069.6	2122.2		72.22	24626.6	25316.4	24280		100.396	16651	16406.4	16591.2					150.357	2086	2069.6	2122.2		175.36	2752.4	2771.6	2730.2		200.167	6570.6	6370.6	6356.4		72.22	24626.6	25316.4	24280		150.375	21575.2	21957.2	21314.6
		130.372	1717	1563.8	1694.6		156.382	2111.8	2071	2118.6		75.081	24863.8	25399.4	24400		104.42	16714.4	16492.8	16727.2					156.382	2111.8	2071	2118.6		182.381	2751.4	2775.4	2727.4		208.176	6612.2	6432.2	6411.6		75.081	24863.8	25399.4	24400		156.389	21791.8	22144.6	21496
		135.387	1733.6	1572.6	1698.8		162.396	2116.8	2078	2138.6		77.951	24788.8	25484.8	24434.4		108.436	16842.6	16565.2	16813.2					162.396	2116.8	2078	2138.6		189.4	2744.4	2791.2	2726.8		216.19	6663.8	6449.2	6447.4		77.951	24788.8	25484.8	24434.4		162.395	21873.4	22271	21566
		140.402	1738.6	1585.2	1718		168.408	2111.8	2099.4	2147		80.825	24870.2	25616.6	24627.8		112.445	16893.2	16618.4	16864					168.408	2111.8	2099.4	2147		196.421	2784.6	2813.8	2726.8		224.191	6683.4	6505	6487.8		80.825	24870.2	25616.6	24627.8		168.415	21968.6	22428.4	21749.6
		145.41	1735.2	1605.4	1725.2		174.427	2132.2	2088.2	2144.8		83.668	25082	25657.2	24698.8		116.455	16741.2	16655	16912.4					174.427	2132.2	2088.2	2144.8		203.432	2773.2	2802	2735.2		232.197	6728.4	6537.4	6524		83.668	25082	25657.2	24698.8		174.433	22067.6	22487.4	21882.4
		150.419	1751.2	1609	1732.2		180.447	2139.4	2095	2166.8		86.535	25039.6	25768	24748.6		120.462	16917.2	16763.6	16945.8					180.447	2139.4	2095	2166.8		210.449	2788.2	2803.8	2745.6		240.212	6764	6565.6	6553.2		86.535	25039.6	25768	24748.6		180.447	22245	22599	21963.4
		155.44	1754.8	1633.4	1743.8		186.457	2147.8	2107.6	2161.8		89.37	25179.8	25763.2	24830		124.473	16937.8	16736.2	17017.2					186.457	2147.8	2107.6	2161.8		217.458	2786.4	2813.4	2763.4		248.213	6808.8	6591.4	6589.4		89.37	25179.8	25763.2	24830		186.466	22385.4	22766.2	22122.4
		160.447	1770.2	1631.4	1736.4		192.473	2158.6	2120.2	2168.2		92.223	25376.6	25994.2	24805.6		128.487	17056	16788.4	17215.6					192.473	2158.6	2120.2	2168.2		224.47	2795.2	2815.4	2762.8		256.2	6875.2	6653.8	6615.4		92.223	25376.6	25994.2	24805.6		192.485	22457.2	22783.4	22212.4
		165.468	1774.4	1642.4	1752.4		198.492	2168.4	2130.8	2180.4		95.094	25407.8	26106.6	24878.4		132.499	17110	16842.6	17178.2					198.492	2168.4	2130.8	2180.4		231.487	2795	2816	2757		264.215	6894.6	6682.2	6664.8		95.094	25407.8	26106.6	24878.4		198.506	22547.2	22958	22253.4
		170.485	1778.2	1648.4	1753.6		204.513	2176.6	2146.8	2184.6		97.94	25401.2	26128.8	24980.8		136.513	17150	16938.6	17277.6					204.513	2176.6	2146.8	2184.6		238.501	2801.2	2825	2781		272.218	6930	6736	6691.6		97.94	25401.2	26128.8	24980.8		204.517	22672.4	23132.8	22394
		175.511	1788.6	1652.4	1761.8		210.524	2178.4	2148.2	2196.6		100.788	25624.4	26061.6	24998		140.534	17214.4	16964.6	17317.8					210.524	2178.4	2148.2	2196.6		245.507	2791.6	2814	2776		280.225	6953	6730.8	6760.6		100.788	25624.4	26061.6	24998		210.533	22787.8	23220.2	22507.8
		180.537	1803.6	1660.2	1760.6		216.541	2183.2	2150.4	2202.4		103.64	25617.4	26075.6	25082		144.543	17245	17043.6	17323.8					216.541	2183.2	2150.4	2202.4		252.527	2807.2	2836.2	2786.8		288.237	6977.4	6764.8	6775		103.64	25617.4	26075.6	25082		216.543	22888	23290	22579.4
		185.554	1798	1669.4	1774.8		222.561	2201.8	2168.4	2212.6		106.516	25743.2	26289.8	25143.2		148.552	17303.6	17115.2	17463.6					222.561	2201.8	2168.4	2212.6		259.537	2808.2	2842.2	2788		296.248	7022	6799.8	6812.4		106.516	25743.2	26289.8	25143.2		222.551	22958.4	23384.4	22646.4
		190.565	1819.8	1681	1792.8		228.568	2212.8	2179	2210.8		109.393	25721.2	26391.6	25293.4		152.567	17349.2	17186	17484.2					228.568	2212.8	2179	2210.8		266.554	2821.6	2844.2	2798		304.241	7047.4	6858.2	6860.6		109.393	25721.2	26391.6	25293.4		228.57	23071.6	23472.6	22795.6
		195.581	1814.8	1685.2	1803.2		234.583	2220.4	2176	2230.2		112.254	25803.2	26444.6	25246.4		156.583	17460.4	17237.8	17704.2					234.583	2220.4	2176	2230.2		273.574	2810.6	2854.8	2808.4		312.249	7108.6	6879.2	6897.2		112.254	25803.2	26444.6	25246.4		234.58	23120	23645.8	22838.2
		200.589	1827.6	1700.4	1793.2		240.604	2220	2178.6	2223		115.098	25857.2	26561.2	25464.6		160.599	17625.8	17311.2	17646.6					240.604	2220	2178.6	2223		280.594	2818.6	2861	2819.8		320.257	7117.8	6903.4	6877.6		115.098	25857.2	26561.2	25464.6		240.601	23264.8	23680.6	22858.8
		205.598	1836.2	1695.8	1800.4		246.622	2228.6	2191.4	2234.6		118.031	25758	26412.2	25449.2		164.61	17609.6	17369	17738.6					246.622	2228.6	2191.4	2234.6		287.614	2838.8	2866.2	2815.6		328.27	7142.4	6927.2	6913.2		118.031	25758	26412.2	25449.2		246.616	23383	23710.4	22985.2
		210.622	1838	1720.8	1810.6		252.635	2230.8	2216	2257.4		120.894	25922.6	26431.4	25517.2		168.621	17622	17421.6	17728.4					252.635	2230.8	2216	2257.4		294.619	2844	2863.6	2821.6		336.278	7184.4	6970	6971.4		120.894	25922.6	26431.4	25517.2		252.656	23410	23814.8	23098.4
		215.64	1850	1714.8	1814.8		258.653	2246.4	2196.4	2253.4		123.745	26055	26604.4	25641.2		172.634	17608.6	17423.2	17808.6					258.653	2246.4	2196.4	2253.4		301.629	2851.4	2884.6	2835.8		344.279	7223.6	6977	7007		123.745	26055	26604.4	25641.2		258.667	23559.2	23930.6	23173.4
		220.645	1843.4	1718.2	1829.2		264.676	2258.6	2224.4	2260		126.636	26091	26659.6	25633.6		176.654	17746	17505.6	17863.4					264.676	2258.6	2224.4	2260		308.64	2864.8	2886.6	2839.2		352.285	7262	7001.8	7010.4		126.636	26091	26659.6	25633.6		264.675	23621	24005.8	23243.2
		225.662	1854	1729.6	1837.6		270.694	2246	2213.4	2260.4		129.487	26170	26717	25793.2		180.666	17782.8	17618.8	17899.4					270.694	2246	2213.4	2260.4		315.65	2867.6	2897.4	2838.6		360.309	7266.2	7031.8	7049.6		129.487	26170	26717	25793.2		270.693	23712.2	24054	23317.4
		230.676	1872.2	1742.4	1833.2		276.718	2255.2	2225	2273.4		132.342	26216	26894	25772		184.675	17817	17616.6	17977					276.718	2255.2	2225	2273.4		322.661	2863.6	2900.8	2854		368.326	7271.8	7086.6	7065.6		132.342	26216	26894	25772		276.706	23783.2	24126.8	23352.2
		235.688	1873.4	1741.6	1834		282.737	2273	2235.2	2274		135.178	26319	26857	25828.4		188.684	17860.6	17769.4	17952.6					282.737	2273	2235.2	2274		329.677	2871	2915.4	2838.6		376.332	7333.8	7076.4	7090		135.178	26319	26857	25828.4		282.727	23859.6	24277.2	23525.2
		240.695	1887.4	1753.6	1854.8		288.745	2291	2238.6	2286		138.027	26282.8	26962	25942		192.696	18044.2	17728.6	18086					288.745	2291	2238.6	2286		336.695	2882.4	2911.4	2859.2		384.338	7344.4	7135.4	7085.8		138.027	26282.8	26962	25942		288.745	23973.8	24326.2	23606
		245.703	1890.6	1758.2	1855.6		294.762	2299.8	2252.4	2289.6		140.877	26364	26978.8	25872.4		196.707	18094	17841	18065.6					294.762	2299.8	2252.4	2289.6		343.706	2885.2	2917.6	2856.2		392.346	7381.2	7139.6	7130.6		140.877	26364	26978.8	25872.4		294.75	23981	24386.4	23692.2
		250.713	1892.4	1760.4	1869.2		300.784	2299.6	2249.6	2304.6		143.735	26517.4	27191.4	26003		200.721	18165.6	17841.8	18170.6					300.784	2299.6	2249.6	2304.6		350.713	2869.6	2928.6	2868		400.362	7421.2	7166	7185		143.735	26517.4	27191.4	26003		300.771	24056.2	24502.2	23718.6
		255.729	1908	1769.4	1862.4		306.795	2304	2251.8	2304.2		146.574	26595	27204.4	26081.8		204.742	18224.4	17956.2	18225.2					306.795	2304	2251.8	2304.2		357.728	2893.2	2947.2	2877		408.371	7390.6	7167.8	7168		146.574	26595	27204.4	26081.8		306.785	24197	24503.8	23895.6
		260.747	1901.8	1772	1873.2		312.814	2311.6	2262	2320.6		149.421	26588.8	27191.8	26108.2		208.756	18228.8	17989.2	18278.6					312.814	2311.6	2262	2320.6		364.74	2898.2	2938.6	2875.2		416.376	7442.6	7169.4	7205.6		149.421	26588.8	27191.8	26108.2		312.802	24214.6	24582.2	23856.4
		265.759	1921.4	1774.6	1884		318.826	2333	2274	2318.4		152.285	26664.8	27303.6	26204.8		212.768	18307.2	18042.4	18347					318.826	2333	2274	2318.4		371.756	2899.2	2944.4	2903.8		424.386	7448.4	7205	7236		152.285	26664.8	27303.6	26204.8		318.821	24233.4	24726.2	23951.4
		270.784	1911.4	1786.2	1882		324.848	2325.4	2273.4	2333.4		155.142	26690.6	27349.6	26229		216.772	18289.4	18089.6	18528					324.848	2325.4	2273.4	2333.4		378.764	2909.6	2937.8	2891.4		432.397	7459.6	7212.8	7259.8		155.142	26690.6	27349.6	26229		324.834	24363	24749.4	24047
		275.793	1925	1793	1888.2		330.864	2333.6	2290	2332.6		158.006	26719	27366.8	26135.6		220.784	18361.8	18168.8	18504.2					330.864	2333.6	2290	2332.6		385.788	2898.2	2955.8	2893.6		440.419	7499.2	7215.2	7281.2		158.006	26719	27366.8	26135.6		330.847	24386.4	24888.8	24056.8
		280.804	1948	1802.4	1892.2		336.875	2352.8	2288.4	2347.2		160.859	26827.2	27449	26205.4		224.795	18422.8	18250	18536.2					336.875	2352.8	2288.4	2347.2		392.794	2916.4	2954.4	2900.2		448.424	7499.2	7277.8	7299.8		160.859	26827.2	27449	26205.4		336.858	24466.8	24951.2	24129
		285.813	1934	1803.8	1904.6		342.889	2368.2	2289.4	2356.6		163.708	26872.2	27444.2	26314.8		228.877	18507.4	18203.6	18616.2					342.889	2368.2	2289.4	2356.6		399.805	2925	2962	2922.4		456.433	7499.4	7300.8	7289.8		163.708	26872.2	27444.2	26314.8		342.872	24517.4	24881.8	24228.6
		290.823	1943.4	1813.4	1912.6		348.909	2353	2310.4	2352		166.56	26885	27434.4	26439.6		232.889	18532.2	18282.6	18647.4					348.909	2353	2310.4	2352		406.827	2924	2970.4	2916		464.43	7527.2	7310.6	7329.8		166.56	26885	27434.4	26439.6		348.889	24599.2	24979.4	24318
		295.841	1944.6	1813.2	1918.8		354.929	2366.2	2308.6	2353.8		169.409	26998	27475	26435.8		236.908	18584.2	18373.2	18659.8					354.929	2366.2	2308.6	2353.8		413.848	2934.2	2974.4	2902.8		472.439	7562	7350	7353		169.409	26998	27475	26435.8		354.897	24624	25039.2	24359.6
		300.87	1955	1830.2	1925.2		360.953	2377.4	2322.2	2351.8		172.252	27096.8	27460	26522.2		240.926	18647.6	18462	18825.2					360.953	2377.4	2322.2	2351.8		420.862	2946.8	2979.4	2931.6		480.431	7567.2	7361.8	7355.6		172.252	27096.8	27460	26522.2		360.916	24654.8	25115.4	24442.8
		305.89	1964.6	1836.6	1925.2		366.974	2379.2	2323.4	2371.4		175.102	27147.6	27447	26495		244.934	18767	18509.4	18835					366.974	2379.2	2323.4	2371.4		427.874	2946.6	2976	2917.8		488.448	7588.8	7392.4	7375.2		175.102	27147.6	27447	26495		366.924	24846	25189.6	24409.6
		310.905	1966.2	1844.4	1924		372.995	2384.2	2321.8	2368		177.957	27153	27566.2	26541.8		248.941	18781.6	18529.8	18859.4					372.995	2384.2	2321.8	2368		434.878	2943.4	3001.6	2920.2		496.451	7627.2	7380.6	7412.8		177.957	27153	27566.2	26541.8		372.943	24889.4	25228.4	24481.2
		315.922	1987.8	1843.4	1930.2		379.014	2403.6	2332.2	2372.6		180.8	27177	27649.2	26627.4		252.963	18823.4	18558.4	18920					379.014	2403.6	2332.2	2372.6		441.888	2943.6	2997.8	2942.6		504.463	7644.4	7408.2	7448.2		180.8	27177	27649.2	26627.4		378.956	24897.6	25326.2	24529
		320.928	1978	1840.8	1939.4		385.028	2385.8	2348	2384.2		183.656	27245.8	27576.6	26579.8		256.984	18893.4	18556	18970.6					385.028	2385.8	2348	2384.2		448.897	2952.6	3006.8	2945.4		512.472	7640.4	7427	7418		183.656	27245.8	27576.6	26579.8		384.975	24997.6	25367.6	24613
		325.941	1986.4	1858.6	1954.4		391.038	2400.4	2341.8	2398.2		186.521	27350.2	27796	26697		260.995	18936.8	18668.6	19091.8					391.038	2400.4	2341.8	2398.2		455.909	2963.8	2986	2947.2		520.479	7660.4	7436.8	7450.6		186.521	27350.2	27796	26697		390.989	24999.8	25411.8	24613.6
		330.95	1993.8	1856.6	1962.4		397.049	2410	2357.8	2400.8		189.376	27396.6	27690	26757.8		265.005	18944.8	18621	19116.6					397.049	2410	2357.8	2400.8		462.934	2970.2	3012	2931.6		528.478	7715.6	7437.8	7468.8		189.376	27396.6	27690	26757.8		397.008	25099.8	25502.6	24662.8
		335.96	1999	1867.8	1961.8		403.064	2404.4	2359.8	2402.2		192.22	27348.8	27640.4	26764		269.014	19019	18772.8	19168.4					403.064	2404.4	2359.8	2402.2		469.944	2972.8	3017.6	2935.2		536.49	7696.6	7443.8	7496.8		192.22	27348.8	27640.4	26764		403.025	25051	25502	24645
		340.966	2008.6	1862.4	1960.2		409.072	2418	2358	2407.2		195.078	27463.6	27896.6	26907.8		273.023	19064.8	18797	19213.2					409.072	2418	2358	2407.2		476.964	2958.4	3020.4	2942.8		544.506	7715.4	7459.6	7500.8		195.078	27463.6	27896.6	26907.8		409.045	25166.6	25562.2	24745.8
		345.979	2014.2	1876.4	1975		415.093	2431.8	2380	2407.8		197.922	27332.8	28038	26942		277.038	19121	18833.8	19259.4					415.093	2431.8	2380	2407.8		483.978	2962.8	3006.4	2945.4		552.509	7726	7494.2	7534.8		197.922	27332.8	28038	26942		415.065	25252.2	25594	24770.8
		350.988	2031.8	1883.8	1962		421.105	2443.2	2390.6	2435.6		200.759	27516.4	27825.6	26972.8		281.063	19154	18838.2	19282.8					421.105	2443.2	2390.6	2435.6		490.998	2984.6	3023.6	2958		560.511	7764.8	7509.2	7540.6		200.759	27516.4	27825.6	26972.8		421.087	25269.4	25663.4	24793.8
		356.006	2025.2	1891.2	1976.8		427.124	2437.4	2388.2	2430.2		203.608	27579	27931.4	26963.6		285.075	19172.6	18989.2	19292.4					427.124	2437.4	2388.2	2430.2		498.01	2974.8	3005.4	2951.8		568.534	7775.2	7491.8	7542.2		203.608	27579	27931.4	26963.6		427.099	25289.6	25707	24882
		361.019	2027.2	1895.6	1988		433.136	2450.8	2383.6	2430.2		206.47	27561.4	28006.4	26954.8		289.095	19359.4	18998	19423.4					433.136	2450.8	2383.6	2430.2		505.03	2990.2	3017.2	2956.4		576.548	7805	7519.6	7532.2		206.47	27561.4	28006.4	26954.8		433.123	25341.6	25823	24972.4
		366.031	2047.8	1908.8	1997.6		439.152	2463.4	2390.8	2447.2		209.337	27659	28033.6	27031.6		293.106	19387.2	18976.2	19470.8					439.152	2463.4	2390.8	2447.2		512.036	2989.8	3012.2	2982.2		584.548	7832.6	7537.8	7558		209.337	27659	28033.6	27031.6		439.132	25287.2	25877	24921.6
		371.039	2045.2	1915.8	1987.2		445.167	2449.6	2401.6	2459.6		212.177	27717	27970.6	27000		297.118	19279.4	19114.6	19493.8					445.167	2449.6	2401.6	2459.6		519.054	2987.4	3021	2977.8		592.559	7825.2	7554.2	7587.4		212.177	27717	27970.6	27000		445.159	25430	25832.8	24929.4
		376.051	2041.6	1914.4	1992.6		451.181	2466.2	2402	2451.6		215.019	27764.8	28104.2	27103		301.132	19307.4	19077	19536					451.181	2466.2	2402	2451.6		526.067	2998.8	3028.8	2972.8		600.568	7845.8	7555	7605.6		215.019	27764.8	28104.2	27103		451.179	25522.2	25775.6	25149.2
		381.059	2044.6	1903.8	2003.2		457.192	2470.8	2426.2	2476.2		217.859	27806	28328.6	27166.6		305.152	19408.6	19207.4	19573.8					457.192	2470.8	2426.2	2476.2		533.091	3002.2	3029.6	2983.8		608.573	7844.4	7602.6	7605		217.859	27806	28328.6	27166.6		457.191	25434.4	25843.2	24994
		386.074	2060.4	1913.8	2003.6		463.2	2481.6	2423.4	2464.2		220.706	27748.2	28350.2	27228.8		309.166	19397.8	19245.6	19655.4					463.2	2481.6	2423.4	2464.2		540.115	3019.8	3015.2	2994.2		616.596	7853.4	7588.2	7622.2		220.706	27748.2	28350.2	27228.8		463.21	25440.8	25933.4	25002.4
		391.079	2054.6	1917	2003.6		469.221	2487.6	2433.4	2474.4		223.551	27854.4	28275.8	27324.8		313.184	19477.8	19281.2	19917					469.221	2487.6	2433.4	2474.4		547.126	3006.4	3038.8	2985.8		624.596	7866.8	7595	7638.6		223.551	27854.4	28275.8	27324.8		469.228	25444.6	25965.2	25069.2
		396.087	2075	1930.2	2018.6		475.227	2487.4	2429	2475.4		226.385	27815.2	28489	27375.2		317.204	19505.8	19272.8	19704.4					475.227	2487.4	2429	2475.4		554.131	3021.2	3059.2	3007.2		632.609	7888.2	7593.6	7639.4		226.385	27815.2	28489	27375.2		475.236	25581.8	26074.4	25099.6
		401.105	2075.2	1926	2031.2		481.244	2506.4	2444.8	2483.2		229.238	27855.6	28506	27326.8		321.221	19573.2	19339.8	19822.6					481.244	2506.4	2444.8	2483.2		561.142	3024.6	3046	3010.6		640.612	7859.6	7622.4	7677.4		229.238	27855.6	28506	27326.8		481.246	25655.2	26088.6	25261
		406.122	2067.6	1931.8	2025.8		487.251	2506.2	2456.4	2493.8		232.084	27880.4	28595.8	27378		325.241	19635.6	19446.4	19856.8					487.251	2506.2	2456.4	2493.8		568.161	3007.2	3058	3004.6		648.616	7913.2	7615.2	7663.6		232.084	27880.4	28595.8	27378		487.261	25625.6	26155.8	25222
		411.141	2082.4	1938	2032.2		493.264	2527.8	2470.4	2495		234.967	27979.6	28597.8	27472.2		329.256	19706.2	19434.6	19859.8					493.264	2527.8	2470.4	2495		575.174	3040	3064.4	3004.4		656.623	7923.8	7632.8	7660.2		234.967	27979.6	28597.8	27472.2		493.272	25690.2	26269.2	25292.2
		416.152	2095	1939.2	2027		499.277	2526.6	2458	2505		237.853	27955	28565	27375.4		333.274	19717.2	19422.6	19930.2					499.277	2526.6	2458	2505		582.195	3036.8	3050.8	3016		664.626	7929.6	7651.8	7658.4		237.853	27955	28565	27375.4		499.291	25737.4	26203.6	25343.2
		421.167	2087.6	1946	2030.2		505.297	2529.4	2468.4	2495.2		240.732	27996.6	28707.4	27429.2		337.283	19801.4	19520.2	19981.2					505.297	2529.4	2468.4	2495.2		589.218	3032.6	3059.8	3000.8		672.64	7934	7653.2	7686.6		240.732	27996.6	28707.4	27429.2		505.303	25764.6	26249.2	25352.6
		426.192	2108.2	1951	2027.8		511.325	2527.4	2464.2	2520.2		243.622	28004.6	28703	27534.4		341.296	19848.4	19541.8	19977.6					511.325	2527.4	2464.2	2520.2		596.231	3041.2	3068.2	3025.4		680.646	7954.6	7659	7697.6		243.622	28004.6	28703	27534.4		511.317	25830.2	26226.2	25359
		431.205	2117.8	1962	2041		517.351	2531.4	2467	2530.4		246.522	28049.8	28727.6	27572.2		345.306	19949.4	19560.6	20014					517.351	2531.4	2467	2530.4		603.246	3038.4	3075	3027.8		688.649	7982	7663	7724.4		246.522	28049.8	28727.6	27572.2		517.341	25813.4	26282.6	25477.2
		436.22	2103	1965.8	2050.6		523.365	2531.4	2490.2	2505		249.447	28174.6	28830	27592.2		349.317	19983.4	19599.2	20077.2					523.365	2531.4	2490.2	2505		610.266	3046.2	3068.6	3022.6		696.663	7956.8	7669.4	7730.6		249.447	28174.6	28830	27592.2		523.357	25809.4	26222.4	25571.2
		441.237	2104.2	1964.4	2055.8		529.382	2526.2	2476.8	2527.4		252.299	28235.2	28885.2	27648.6		353.331	19959.6	19671.8	20019					529.382	2526.2	2476.8	2527.4		617.287	3055	3101	3031.8		704.672	7958.8	7687.8	7728.2		252.299	28235.2	28885.2	27648.6		529.364	25869.8	26258.6	25564
		446.245	2099.6	1967.8	2045.8		535.393	2548.4	2484.4	2538.4		255.182	28097.8	28851.2	27656.8		357.341	19983.2	19757	20043.8					535.393	2548.4	2484.4	2538.4		624.299	3065.2	3087.2	3044.2		712.683	7951.8	7713	7737.8		255.182	28097.8	28851.2	27656.8		535.373	25836.8	26287.4	25497.4
		451.258	2119.4	1970.2	2058.2		541.417	2552.8	2477.6	2544.4		258.036	28251	28949.6	27672.2		361.36	20120.2	19777.4	20190.4					541.417	2552.8	2477.6	2544.4		631.312	3050.4	3082.6	3039.2		720.686	7996.6	7695.2	7753		258.036	28251	28949.6	27672.2		541.391	25917.4	26303.8	25574.4
		456.285	2129.8	1976.4	2070.8		547.439	2556.8	2503.8	2542.6		260.913	28070.6	29039.8	27679.6		365.378	20024	19810	20198.8					547.439	2556.8	2503.8	2542.6		638.329	3051	3087.6	3044.8		728.707	8011.8	7700.8	7744.2		260.913	28070.6	29039.8	27679.6		547.418	25991	26397.4	25557
		461.305	2142.4	1981.6	2065.8		553.458	2547.4	2485.2	2544.6		263.758	28328.8	28959.8	27749.8		369.396	20117.6	19901	20240.2					553.458	2547.4	2485.2	2544.6		645.357	3051.4	3080.4	3045.4		736.717	7993.2	7705.6	7742.2		263.758	28328.8	28959.8	27749.8		553.438	25979.6	26448.2	25582.8
		466.314	2132	1976	2068		559.468	2576.4	2511.8	2550		266.612	28370	28996	27774.2		373.414	20120.2	19963.8	20274					559.468	2576.4	2511.8	2550		652.37	3058	3098.2	3036.6		744.723	8017.2	7743.2	7746		266.612	28370	28996	27774.2		559.459	25987.2	26381.6	25702.2
		471.334	2138.6	1997	2069		565.489	2594.8	2514.8	2552		269.467	28339.4	28962	27716.6		377.426	20143.6	19949	20220.4					565.489	2594.8	2514.8	2552		659.376	3060.4	3093.2	3051.4		752.741	8037	7725.4	7758		269.467	28339.4	28962	27716.6		565.479	26013.8	26446.4	25685.4
		476.352	2128.4	1983.6	2072.6		571.511	2577	2520	2559.8		272.324	28417.2	29084.8	27763.6		381.439	20130.4	20006	20397.8					571.511	2577	2520	2559.8		666.393	3070.2	3101.8	3049.8		760.749	8028.6	7744.6	7761.4		272.324	28417.2	29084.8	27763.6		571.497	26011.4	26509.6	25685.2
		481.362	2149.8	1999	2069.8		577.524	2586.2	2516.6	2561.8		275.177	28350.6	29065.2	27872		385.452	20148.6	20111.8	20439.4					577.524	2586.2	2516.6	2561.8		673.404	3072.6	3122.8	3049.8		768.765	8063.8	7739.6	7772.2		275.177	28350.6	29065.2	27872		577.517	26048.4	26485.8	25595.8
		486.387	2138	2000.6	2085.6		583.529	2592	2529.8	2570.8		278.079	28400.2	29084	27907.2		389.461	20307	20077.6	20463.4					583.529	2592	2529.8	2570.8		680.418	3083.8	3117	3057.8		776.786	8069.6	7764.6	7758.8		278.079	28400.2	29084	27907.2		583.525	26069.4	26558.2	25642.4
		491.404	2158	1990.6	2079.4		589.542	2596.6	2542.4	2589		280.952	28510.2	29147.8	27935		393.473	20248.8	20157.6	20529.2					589.542	2596.6	2542.4	2589		687.431	3094.2	3107.4	3057.6		784.788	8036	7782.6	7790.6		280.952	28510.2	29147.8	27935		589.535	26116.4	26613.6	25753.8
		496.417	2165.6	1998.4	2068		595.549	2593.2	2539.2	2592.2		283.802	28532.4	29152.6	27965		397.482	20180.6	20191.4	20531.4					595.549	2593.2	2539.2	2592.2		694.439	3091	3113.8	3062		792.799	8099.8	7763.2	7797.4		283.802	28532.4	29152.6	27965		595.556	26107.2	26603.6	25683.2
		501.43	2161.4	1996.2	2089.6		601.555	2605.2	2554.4	2604.8		286.662	28408.8	29234.8	28007.2		401.49	20349	20256.4	20596.4					601.555	2605.2	2554.4	2604.8		701.457	3098.8	3126.8	3048.2		800.811	8062.8	7775.2	7782.6		286.662	28408.8	29234.8	28007.2		601.573	26181.8	26590	25762.8
		506.439	2159.4	2014.8	2082		607.571	2615	2565	2604.8		289.522	28591.6	29181.4	27965.6		405.504	20303.8	20201.2	20672.6					607.571	2615	2565	2604.8		708.469	3091.8	3132.8	3068.6		808.811	8072.2	7777.6	7814		289.522	28591.6	29181.4	27965.6		607.591	26076.8	26530.8	25796.2
		511.457	2170	2012.4	2094.4		613.583	2632	2566	2604		292.439	28617.4	29287.6	28000		409.517	20407.6	20271.8	20645.8					613.583	2632	2566	2604		715.49	3089	3121.4	3060.8		816.813	8091.2	7793	7819.6		292.439	28617.4	29287.6	28000		613.598	26078.4	26642.8	25863
		516.478	2167.8	2023.6	2095.4		619.605	2634.4	2571.2	2597.2		295.303	28624.4	29268.8	28096.2		413.525	20397.4	20331	20696.4					619.605	2634.4	2571.2	2597.2		722.501	3094	3124.4	3065		824.828	8090.8	7792.8	7815		295.303	28624.4	29268.8	28096.2		619.614	26185.6	26710.4	25777.8
		521.499	2174.6	2018.2	2089.2		625.61	2626.8	2583	2609.8		298.163	28605.8	29235.2	28107		417.535	20455.4	20372.6	20767.6					625.61	2626.8	2583	2609.8		729.516	3087.2	3134.2	3067.6		832.844	8119.2	7802.6	7803.4		298.163	28605.8	29235.2	28107		625.624	26195.6	26614.4	25827.4
		526.518	2173.2	2023.2	2095.6		631.632	2638	2585.2	2620.4		301.014	28739.2	29357.2	28152.2		421.546	20445.2	20355	20768					631.632	2638	2585.2	2620.4		736.525	3112.4	3151.4	3070.4		840.838	8120.6	7826.4	7832.8		301.014	28739.2	29357.2	28152.2		631.642	26250.2	26611.2	25901.2
		531.53	2183.6	2023.4	2091.2		637.652	2634	2587.6	2619.4		303.892	28738.6	29267.4	28127.2		425.559	20548.8	20378.2	20864.2					637.652	2634	2587.6	2619.4		743.535	3107.8	3127	3072.4		848.852	8089.2	7811.6	7811		303.892	28738.6	29267.4	28127.2		637.661	26202	26717.4	25934.8
		536.545	2174.4	2037.8	2109		643.672	2634.4	2581.6	2609.8		306.745	28729.8	29286.8	28167.8		429.569	20520	20472.4	20820.2					643.672	2634.4	2581.6	2609.8		750.552	3118.6	3127.2	3076		856.87	8111.8	7826.4	7816.4		306.745	28729.8	29286.8	28167.8		643.684	26248.8	26722.2	25916.8
		541.565	2185.6	2029.2	2106.4		649.695	2648.6	2590	2617.4		309.628	28775.8	29475	28342.4		433.587	20679.4	20448.4	20900.4					649.695	2648.6	2590	2617.4		757.562	3104.4	3131.6	3083.2		864.887	8117.8	7842	7814.2		309.628	28775.8	29475	28342.4		649.701	26229.2	26722.2	25900.8
		546.585	2174.4	2032.6	2112.6		655.706	2651.4	2591.4	2625.6		312.468	28768.2	29475.6	28316.8		437.606	20673.2	20571.8	20983.6					655.706	2651.4	2591.4	2625.6		764.581	3120.8	3140.6	3078.4		872.903	8130.8	7833.6	7847.2		312.468	28768.2	29475.6	28316.8		655.72	26357	26738.2	25928
		551.592	2187.8	2034.4	2105.8		661.716	2660.2	2586.2	2634		315.319	28889.2	29469.8	28264		441.621	20677.4	20609.2	21058.2					661.716	2660.2	2586.2	2634		771.586	3103.2	3120.4	3086		880.908	8153	7836	7873		315.319	28889.2	29469.8	28264		661.734	26278.2	26719.8	25953
		556.608	2198.6	2041	2106.8		667.728	2658.8	2596.8	2638.2		318.169	28895.4	29432.6	28372.4		445.637	20806.4	20572.6	20965					667.728	2658.8	2596.8	2638.2		778.603	3105.2	3118	3070.6		888.927	8129	7848.2	7846.4		318.169	28895.4	29432.6	28372.4		667.752	26387.4	26765.4	26030.6
		561.622	2206.8	2037.2	2119.8		673.743	2667.4	2600.4	2643.6		321.021	28967.2	29544.2	28305.8		449.651	20702.6	20637.6	21038					673.743	2667.4	2600.4	2643.6		785.626	3116.6	3131	3080.4		896.93	8134.6	7862.4	7846.2		321.021	28967.2	29544.2	28305.8		673.769	26303	26765.4	25966.6
		566.641	2215.4	2046.2	2124.8		679.751	2668	2610.8	2647.4		323.894	29005.8	29521.2	28281.6		453.669	20852.4	20673.4	21134.2					679.751	2668	2610.8	2647.4		792.643	3119.8	3142.8	3097.6		904.942	8148.2	7875.8	7866.6		323.894	29005.8	29521.2	28281.6		679.788	26353.2	26802.2	25990.2
		571.661	2198	2057.4	2114.4		685.766	2673.4	2619.2	2661.6		326.747	28946.4	29546.6	28368.8		457.684	20885.2	20714	21145					685.766	2673.4	2619.2	2661.6		799.675	3133.4	3134.8	3081.6		912.958	8147.2	7866.8	7854.8		326.747	28946.4	29546.6	28368.8		685.806	26395.4	26708.2	26011
		576.68	2211	2060.8	2117		691.773	2682.8	2631.2	2655.6		329.616	28956.4	29504	28406		461.7	20949	20798.6	21229					691.773	2682.8	2631.2	2655.6		806.682	3143.2	3147.6	3078.2		920.968	8140.4	7862.8	7875		329.616	28956.4	29504	28406		691.811	26346	26769.6	26074.6
		581.687	2220.6	2054.8	2125.8		697.787	2696.8	2631.8	2657.2		332.447	28913.2	29594.8	28473.2		465.709	21006.2	20783.2	21273.4					697.787	2696.8	2631.8	2657.2		813.691	3135.4	3145.4	3082.8		928.956	8122.2	7863.8	7888.6		332.447	28913.2	29594.8	28473.2		697.823	26430.2	26735.4	25979
		586.704	2212	2050.2	2131.2		703.807	2704.2	2621.8	2667.4		335.274	29041.4	29582.6	28508		469.725	21014.6	20803.4	21263.4					703.807	2704.2	2621.8	2667.4		820.713	3128.4	3157.4	3087.2		936.961	8128.2	7875.4	7895.6		335.274	29041.4	29582.6	28508		703.845	26348	26716	25990.4
		591.716	2221.6	2061.8	2120		709.817	2677	2645.6	2676.6		338.145	29081.6	29549.4	28513.6		473.742	21088.4	20909.8	21339					709.817	2677	2645.6	2676.6		827.731	3140.2	3161.8	3105.2		944.977	8163.8	7847.2	7889.6		338.145	29081.6	29549.4	28513.6		709.857	26276	26821.4	25988.8
		596.732	2222.2	2062.8	2144.6		715.829	2697.8	2632.8	2684.8		340.996	29010.6	29633.2	28513.6		477.752	21097.2	20836.2	21342.4					715.829	2697.8	2632.8	2684.8		834.741	3134.8	3150.2	3095.4		952.982	8157.2	7868	7846.4		340.996	29010.6	29633.2	28513.6		715.882	26364.8	26805.6	26113.4
		601.753	2220.8	2064.4	2129.6		721.842	2716	2637	2694.2		343.852	29012	29688.8	28450		481.765	21156.4	20808.6	21326					721.842	2716	2637	2694.2		841.758	3144.6	3137.4	3110.8		960.986	8120.4	7866	7886.8		343.852	29012	29688.8	28450		721.875	26460	26854.4	26099.2
		606.769	2234.8	2072.4	2152.2		727.863	2719.2	2650.4	2693		346.717	28997.8	29690.2	28509.2		485.781	21119.4	20954.2	21355.8					727.863	2719.2	2650.4	2693		848.775	3145.2	3163.6	3096.6		968.995	8136.8	7838.4	7878		346.717	28997.8	29690.2	28509.2		727.881	26451.8	26756.6	25990.4
		611.79	2230.2	2075.4	2136.8		733.87	2725.4	2661	2687		349.601	29113	29544.6	28519.6		489.794	21136.8	20986.8	21407.6					733.87	2725.4	2661	2687		855.787	3151.2	3171.6	3106.8		977.011	8124	7858.4	7864.6		349.601	29113	29544.6	28519.6		733.899	26337.8	26887	26030.8
		616.798	2247.6	2077.8	2129		739.89	2709.4	2663.4	2685		352.468	29091.8	29756	28593.8		493.81	21132	21052.2	21414					739.89	2709.4	2663.4	2685		862.8	3168	3183.4	3095		985.018	8183	7858.6	7850.4		352.468	29091.8	29756	28593.8		739.912	26434.4	26899.6	26100.4
		621.811	2244.2	2077.2	2138.4		745.909	2726.4	2649.2	2708.6		355.325	29122.4	29706.4	28595.6		497.817	21274.8	21056.8	21497.2					745.909	2726.4	2649.2	2708.6		869.808	3174	3155.8	3112.4		993.033	8146.2	7881.6	7871.2		355.325	29122.4	29706.4	28595.6		745.933	26572	26918	26039.8
		626.828	2235.8	2081.4	2144.2		751.925	2737.4	2683	2694.2		358.206	29303	29754.2	28601.4		501.835	21295.4	21090.8	21597.4					751.925	2737.4	2683	2694.2		876.827	3170.6	3167.8	3115.2		1001.04	8164.6	7875	7867.6		358.206	29303	29754.2	28601.4		751.959	26559	26935	26096.6
		631.849	2246.8	2089.4	2149.4		757.934	2738	2663.6	2701.6		361.028	29240.6	29811.8	28505.8		505.852	21350.6	21075.2	21567.2					757.934	2738	2663.6	2701.6		883.844	3160.4	3185	3113.8		1009.05	8187.8	7893	7852.8		361.028	29240.6	29811.8	28505.8		757.969	26403.6	26930.6	26191.4
		636.866	2254	2086.4	2152		763.954	2742.4	2684.2	2716.2		363.892	29196.6	29737.4	28578.2		509.875	21393.8	21176.8	21619.6					763.954	2742.4	2684.2	2716.2		890.857	3171.6	3162.6	3106.2		1017.06	8187	7884	7862		363.892	29196.6	29737.4	28578.2		763.977	26488.2	26840.4	26072.8
		641.879	2264.8	2083.8	2148.4		769.959	2744	2693	2704.8		366.761	29257.2	29730	28654.8		513.89	21457.4	21234.6	21626.8					769.959	2744	2693	2704.8		897.869	3167	3181.8	3108.6		1025.07	8166	7896.6	7857.2		366.761	29257.2	29730	28654.8		769.998	26475.2	26868.4	26107
		646.892	2258.2	2080.2	2162		775.971	2752	2695.8	2724.2		369.598	29258.2	29766.6	28672.8		517.895	21363.8	21244.4	21669.2					775.971	2752	2695.8	2724.2		904.886	3156.6	3175	3122.2		1033.08	8175.6	7904.6	7866.8		369.598	29258.2	29766.6	28672.8		776.011	26513.2	26886.2	26135.8
		651.906	2244.4	2094.8	2166.6		781.988	2755.6	2690.2	2711.6		372.449	29184	29790.2	28716.4		521.907	21456.4	21329.4	21759.8					781.988	2755.6	2690.2	2711.6		911.905	3169.6	3183.8	3113.4		1041.09	8173	7930.6	7878		372.449	29184	29790.2	28716.4		782.024	26429.4	26933.6	26162.2
		656.924	2268.4	2093.8	2154.2		788.006	2750.2	2689	2731.4		375.331	29305.6	29839.8	28674.4		525.914	21432.6	21298.8	21756.8					788.006	2750.2	2689	2731.4		918.927	3174	3167.8	3123.4		1049.09	8176.8	7910.8	7895.6		375.331	29305.6	29839.8	28674.4		788.034	26370	26890.8	26105.8
		661.933	2255.6	2100.4	2157.2		794.023	2750.6	2694.4	2723.4		378.162	29362.4	29890.4	28735		529.934	21496.2	21321	21869					794.023	2750.6	2694.4	2723.4		925.947	3168.2	3186.6	3112.4		1057.11	8170.4	7919.6	7879.8		378.162	29362.4	29890.4	28735		794.055	26533	26867.6	26222.2
		666.942	2263.4	2094	2156		800.037	2759.6	2706	2732.6		381.006	29314.4	29834.2	28739.2		534.015	21604	21368	21771.2					800.037	2759.6	2706	2732.6		932.964	3171.6	3191.4	3131.4		1065.11	8174	7895.2	7891.6		381.006	29314.4	29834.2	28739.2		800.069	26525.6	26873	26134.2
		671.959	2249.8	2092.6	2157.4		806.05	2759.8	2706.4	2735.2		383.858	29363.8	29886.4	28624.8		538.027	21603.6	21404.2	21801					806.05	2759.8	2706.4	2735.2		939.976	3182.2	3183.6	3129.8		1073.12	8189.6	7914.8	7888.2		383.858	29363.8	29886.4	28624.8		806.077	26501.4	26916.4	26095.4
		676.985	2269	2101.6	2157.8		812.055	2761.2	2698.2	2730		386.703	29343	29926.2	28699.8		542.038	21611.6	21437.2	21916.8					812.055	2761.2	2698.2	2730		946.998	3185.8	3183	3122.4		1081.13	8177.2	7905.8	7916.4		386.703	29343	29926.2	28699.8		812.087	26572.6	26887.6	26089
		681.995	2255.8	2095.6	2151.2		818.075	2765.4	2722.6	2736.8		389.555	29429.8	29927.4	28691.6		546.057	21654.4	21417.2	21965.8					818.075	2765.4	2722.6	2736.8		954.02	3193.2	3194.8	3150.2		1089.14	8166.4	7896	7882.8		389.555	29429.8	29927.4	28691.6		818.099	26468.2	26985.6	26187.6
		687.01	2270.8	2118	2156.8		824.085	2777.8	2709.6	2752.4		392.392	29293	29937	28658.8		550.071	21607.2	21568.4	21966.6					824.085	2777.8	2709.6	2752.4		961.042	3207	3177.6	3121.2		1097.17	8168.4	7925.8	7901		392.392	29293	29937	28658.8		824.115	26548.4	27019.8	26270.8
		692.026	2270.6	2099.4	2154.8		830.093	2775.2	2705	2743		395.229	29494.8	29946.4	28795.6		554.09	21782	21547	21958.8					830.093	2775.2	2705	2743		968.051	3196.6	3178.4	3150.4		1105.18	8169.8	7928.8	7872.4		395.229	29494.8	29946.4	28795.6		830.13	26556.2	26982.6	26264.4
		697.038	2260.8	2107	2166.4		836.102	2777.8	2728	2747		398.068	29407.2	29871.4	28884.2		558.097	21820.2	21514.8	21994.2					836.102	2777.8	2728	2747		975.064	3193.8	3194.2	3148.8		1113.18	8176.4	7944.8	7910.2		398.068	29407.2	29871.4	28884.2		836.146	26537.4	27034.2	26253.6
		702.053	2269	2103.4	2163		842.111	2783.6	2727.4	2752.6		400.92	29422.4	29900.2	28734.4		562.106	21728.8	21537.8	22033.8					842.111	2783.6	2727.4	2752.6		982.069	3195.6	3195.8	3156.8		1121.19	8216.8	7892.4	7926.6		400.92	29422.4	29900.2	28734.4		842.16	26555.4	27009.8	26246.4
		707.073	2278	2103.4	2168		848.12	2795.2	2733.6	2761.4		403.777	29450.4	29893	28954.4		566.115	21793.2	21631	22109					848.12	2795.2	2733.6	2761.4		989.084	3213.6	3190.8	3148		1129.21	8202.6	7922.4	7900.4		403.777	29450.4	29893	28954.4		848.183	26562.6	27066.6	26214.8
		712.092	2281.2	2106.2	2153		854.126	2798.2	2737.8	2751.2		406.657	29456.2	30005.2	29087		570.123	21818.4	21601.4	22071.6					854.126	2798.2	2737.8	2751.2		996.088	3201.8	3183	3164.2		1137.21	8219	7903.8	7886.8		406.657	29456.2	30005.2	29087		854.199	26559.8	27070.2	26347
		717.113	2280.6	2114	2161.4		860.151	2797.8	2755.6	2769.8		409.498	29440.6	30029.8	29120.4		574.133	21748.4	21619	22211.6					860.151	2797.8	2755.6	2769.8		1003.1	3196.4	3197.8	3156.2		1145.21	8152.8	7933	7888.4		409.498	29440.6	30029.8	29120.4		860.212	26676.4	27023.4	26255.8
		722.118	2290	2104.2	2168		866.163	2806	2749.4	2779.6		412.34	29530.4	30104	28949.8		578.147	21820.8	21705.6	22112.4					866.163	2806	2749.4	2779.6		1010.11	3206.6	3189.6	3150.2		1153.21	8182	7910.8	7889.6		412.34	29530.4	30104	28949.8		866.223	26654.6	27058	26344.2
		727.133	2284.2	2129.6	2181		872.157	2818.4	2765	2775.8		415.192	29567.2	30079	28950.2		582.156	21879.2	21719.4	22222.4					872.157	2818.4	2765	2775.8		1017.12	3213.6	3209.2	3157.4		1161.22	8176.6	7949.2	7896		415.192	29567.2	30079	28950.2		872.241	26704.4	27048.4	26368.2
		732.145	2288	2117.8	2171.4		878.178	2810.2	2752	2770.4		418.017	29522.4	29997.8	29138.8		586.167	21910.6	21669.4	22281.4					878.178	2810.2	2752	2770.4		1024.13	3214.2	3205.6	3147.2		1169.22	8169.6	7966.6	7904		418.017	29522.4	29997.8	29138.8		878.258	26519.4	27061.4	26353
		737.151	2293.6	2115.8	2169.8		884.192	2817	2773.2	2778.4		420.871	29580	30273	29090.8		590.181	21939.2	21771.8	22330.4					884.192	2817	2773.2	2778.4		1031.15	3198	3198.8	3166.6		1177.23	8184.6	7921.8	7905.2		420.871	29580	30273	29090.8		884.288	26567.4	27104.4	26398.8
		742.161	2289.8	2128.8	2175.8		890.206	2816.6	2755.8	2781.2		423.7	29511.4	29959.4	29085		594.2	21910	21771	22306.4					890.206	2816.6	2755.8	2781.2		1038.15	3219	3201	3157.8		1185.23	8175.8	7961.4	7918.8		423.7	29511.4	29959.4	29085		890.296	26690.4	27084.8	26251.2
		747.17	2299.8	2120.4	2175.2		896.221	2823.6	2756	2780.8		426.566	29550.2	30053.8	29221.4		598.217	21998	21763	22262.4					896.221	2823.6	2756	2780.8		1045.17	3214.4	3191.6	3160.2		1193.24	8172	7950.6	7900.8		426.566	29550.2	30053.8	29221.4		896.311	26684	27064	26288.6
		752.176	2291.2	2134.8	2184.8		902.231	2841.8	2763.2	2787.4		429.405	29563.4	30099	29210.6		602.231	22107	21754.8	22400.2					902.231	2841.8	2763.2	2787.4		1052.18	3205.4	3201.2	3171.4		1201.25	8166.8	7965	7884		429.405	29563.4	30099	29210.6		902.331	26706	27056.2	26431.8
		757.187	2300.2	2122.2	2183		908.245	2833.4	2764.8	2788.8		432.257	29666	29942.6	29202.6		606.25	22055	21849	22490.6					908.245	2833.4	2764.8	2788.8		1059.2	3213.4	3205	3164.4		1209.26	8191.2	7897.4	7889.6		432.257	29666	29942.6	29202.6		908.346	26593	27016.4	26455
		762.2	2291.2	2123.4	2190		914.261	2836	2757.2	2789.2		435.102	29677.2	29982.2	29199		610.264	22084	21851	22480.4					914.261	2836	2757.2	2789.2		1066.22	3229	3201.6	3163.6		1217.27	8184	7931.4	7894		435.102	29677.2	29982.2	29199		914.366	26643.4	27067	26366.6
		767.22	2297.8	2126.2	2186		920.273	2852	2781.8	2799.2		437.951	29648.2	30126	29340		614.27	22234.6	21853.2	22639.4					920.273	2852	2781.8	2799.2		1073.23	3218.6	3197.8	3170.4		1225.28	8199.6	7908.8	7899.2		437.951	29648.2	30126	29340		920.379	26617.2	27132.4	26332.2
		772.241	2309	2124.8	2188.2		926.29	2827.8	2790	2798		440.781	29630.4	30236.4	29415		618.285	22075.6	21895.8	22494.6					926.29	2827.8	2790	2798		1080.25	3227	3195	3169.8		1233.3	8181.6	7945.2	7931		440.781	29630.4	30236.4	29415		926.396	26687.2	27067.2	26343.8
		777.246	2312.4	2127.4	2184.2		932.303	2843.2	2779.8	2804.8		443.619	29722.8	30240.4	29308.4		622.306	22166.4	22012.8	22535					932.303	2843.2	2779.8	2804.8		1087.26	3249.6	3205.2	3169.6		1241.3	8175.6	7944.8	7905.6		443.619	29722.8	30240.4	29308.4		932.412	26711.6	27106.8	26273.4
		782.252	2319.6	2132.8	2193.2		938.312	2846.6	2786.6	2815.6		446.467	29597	30327.4	29353.4		626.329	22287.6	21957.2	22704					938.312	2846.6	2786.6	2815.6		1094.27	3220.6	3207	3170		1249.31	8176.8	7959	7912.2		446.467	29597	30327.4	29353.4		938.42	26736.4	27061.8	26407.8
		787.277	2308.8	2127.8	2198.2		944.322	2852	2767.6	2817.2		449.319	29620.2	30343.6	29310		630.341	22329.4	22032.4	22585.8					944.322	2852	2767.6	2817.2		1101.29	3225	3204.4	3157.8		1257.31	8185.2	7967.2	7908.6		449.319	29620.2	30343.6	29310		944.426	26751.4	27102.6	26390.4
		792.298	2310	2135.2	2186.4		950.336	2867	2778	2811		452.167	29699.6	30291.8	29325		634.359	22266.8	22112.4	22569.4					950.336	2867	2778	2811		1108.3	3235.4	3219.2	3161		1265.31	8215.8	7965.4	7894.4		452.167	29699.6	30291.8	29325		950.433	26768.8	27093.2	26395.6
		797.312	2311.6	2128.8	2197.8		956.35	2856.2	2795	2817.4		455.03	29689.2	30344.8	29371.8		638.367	22230.4	22132.6	22665.8					956.35	2856.2	2795	2817.4		1115.31	3246.2	3208.6	3165.2		1273.32	8186.8	7943.6	7928.4		455.03	29689.2	30344.8	29371.8		956.444	26798	27045.8	26300.8
		802.322	2309.8	2135.8	2209.4		962.38	2869.8	2804.2	2837		457.882	29752.2	30247	29446.2		642.378	22336.8	22234.2	22621.8					962.38	2869.8	2804.2	2837		1122.31	3243.4	3206.4	3176.8		1281.32	8178.2	7967.2	7910.8		457.882	29752.2	30247	29446.2		962.462	26715.4	27092.6	26430.8
		807.341	2324.6	2129.2	2198		968.389	2885.6	2813.8	2827.2		460.734	29702.8	30338.4	29296.6		646.39	22290.2	22116	22702.2					968.389	2885.6	2813.8	2827.2		1129.32	3236.6	3205.4	3177		1289.32	8168.2	7967.4	7902.2		460.734	29702.8	30338.4	29296.6		968.484	26741.8	27090.2	26434.4
		812.357	2322.8	2141.8	2201.2		974.411	2875.2	2799	2817.2		463.601	29782.8	30192.6	29361.2		650.402	22346.6	22232	22799.6					974.411	2875.2	2799	2817.2		1136.34	3237.4	3211.6	3174		1297.34	8158.6	7980.6	7908.4		463.601	29782.8	30192.6	29361.2		974.501	26716	27090	26386.8
		817.377	2313.2	2124.8	2211.8		980.417	2877.2	2798.2	2816.4		466.437	29714.8	30307.4	29496.2		654.423	22237	22186.8	22797.2					980.417	2877.2	2798.2	2816.4		1143.35	3243	3224.6	3174.8		1305.34	8186.6	7937	7906.6		466.437	29714.8	30307.4	29496.2		980.521	26691.2	27026.2	26417.2
		822.383	2313.4	2139.4	2204.2		986.426	2888.8	2814.6	2830.4		469.306	29785.2	30308	29429.2		658.444	22261.4	22245.8	22869.2					986.426	2888.8	2814.6	2830.4		1150.37	3227.8	3213.2	3179		1313.34	8177.6	7970.4	7904.6		469.306	29785.2	30308	29429.2		986.532	26763.8	27055.2	26409.6
		827.399	2335.6	2143.8	2198.4		992.441	2898.8	2821.8	2828.8		472.164	29749.8	30327.6	29460.6		662.463	22284.8	22257.6	22858.8					992.441	2898.8	2821.8	2828.8		1157.38	3230.8	3222.6	3173							472.164	29749.8	30327.6	29460.6		992.55	26706.6	27093.6	26415.8
		832.405	2326	2149	2205.6		998.466	2892.6	2824.6	2839.8		475.043	29780.8	30385.2	29412		666.481	22332.6	22255	22836.6					998.466	2892.6	2824.6	2839.8		1164.39	3232.8	3232	3189.8							475.043	29780.8	30385.2	29412		998.569	26760	27089.4	26435.4
		837.424	2332	2143.8	2205.4		1004.49	2890.4	2822.2	2845.8		477.899	29842.8	30419.4	29403.6		670.499	22284.6	22328.8	22938.4					1004.49	2890.4	2822.2	2845.8		1171.41	3232.4	3214.6	3175.6							477.899	29842.8	30419.4	29403.6		1004.57	26786.4	27088.8	26387.8
		842.443	2328.2	2132.4	2206.2		1010.5	2898.4	2817	2843.8		480.744	29863	30460	29442.2		674.519	22449.6	22315.6	22875.4					1010.5	2898.4	2817	2843.8		1178.43	3234.4	3236.4	3181.8							480.744	29863	30460	29442.2		1010.58	26722.6	27072.4	26401.2
		847.455	2305.4	2157.8	2214.4		1016.51	2886.8	2827.2	2850		483.591	29836	30474.2	29499		678.539	22456.6	22330.6	23042.8					1016.51	2886.8	2827.2	2850		1185.45	3247.2	3227.6	3184.8							483.591	29836	30474.2	29499		1016.6	26867.4	27125	26437.4
		852.468	2311.4	2148	2210.4		1022.53	2916	2818.6	2846.6		486.423	29838.2	30429	29597.4		682.546	22447.2	22360.4	22900.4					1022.53	2916	2818.6	2846.6		1192.46	3229.8	3234.2	3180.4							486.423	29838.2	30429	29597.4		1022.61	26806.4	27106.4	26353.2
		857.478	2335.8	2154	2205.6		1028.53	2898.6	2815.6	2860		489.268	29866.8	30485.2	29583.4		686.563	22450.8	22380.6	22862.2					1028.53	2898.6	2815.6	2860		1199.47	3224.6	3234	3185.8							489.268	29866.8	30485.2	29583.4		1028.63	26841.6	27110	26343.2
		862.489	2345	2146.6	2205		1034.54	2921.4	2841.4	2873.6		492.139	29816.2	30481	29551.2		690.582	22523.8	22425	23077.4					1034.54	2921.4	2841.4	2873.6		1206.48	3243.8	3250	3174.4							492.139	29816.2	30481	29551.2		1034.64	26717.4	27100	26481.4
		867.495	2324.6	2158.2	2215.8		1040.57	2915.6	2850.8	2865.2		494.978	29691.4	30437.2	29542.8		694.593	22569.2	22338.6	23013.8					1040.57	2915.6	2850.8	2865.2		1213.49	3248.2	3241.8	3179.6							494.978	29691.4	30437.2	29542.8		1040.65	26720.6	27065	26397.4
		872.51	2332	2152.6	2223.2		1046.58	2903.4	2849.8	2862		497.819	29893.8	30572	29528.8		698.61	22547.6	22484.4	23001.8					1046.58	2903.4	2849.8	2862		1220.53	3243.2	3237.2	3190.6							497.819	29893.8	30572	29528.8		1046.67	26836	27051.6	26481.4
		877.53	2336	2156.2	2214.2		1052.6	2920.4	2861	2878.6		500.638	29812.8	30468.4	29425.4		702.624	22550.2	22494.2	22926.4					1052.6	2920.4	2861	2878.6		1227.55	3257.2	3244.6	3188.4							500.638	29812.8	30468.4	29425.4		1052.69	26811.4	27123.6	26412.8
		882.547	2339.2	2148.6	2215.8		1058.6	2908.2	2847.8	2877.2		503.496	29868.4	30570	29509.4		706.643	22738.6	22446	23059					1058.6	2908.2	2847.8	2877.2		1234.55	3249.8	3237.4	3201.2							503.496	29868.4	30570	29509.4		1058.69	26851.2	27107.6	26357.8
		887.56	2351	2160	2208.6		1064.62	2914.6	2852.6	2874.2		506.352	29921.2	30439.8	29671.2		710.661	22594.2	22505.8	23165.6					1064.62	2914.6	2852.6	2874.2		1241.57	3238	3248.6	3193.6							506.352	29921.2	30439.8	29671.2		1064.71	26774.6	27063.2	26360.8
		892.566	2337.8	2155.4	2206.4		1070.63	2917.2	2866	2877.6		509.201	29992.6	30361.4	29476.2		714.675	22680	22638.6	23196					1070.63	2917.2	2866	2877.6		1248.57	3255.2	3251.2	3192.6							509.201	29992.6	30361.4	29476.2		1070.72	26761	27072.4	26326
		897.583	2338.2	2155.8	2228		1076.64	2920.2	2870.6	2870.6		512.077	29893	30503.2	29572.6		718.687	22699.6	22629.4	23207.6					1076.64	2920.2	2870.6	2870.6		1255.59	3262.4	3260.8	3194							512.077	29893	30503.2	29572.6		1076.73	26701.4	27102.8	26386.2
		902.6	2352.2	2153.8	2213.6		1082.65	2944.4	2877.4	2887.6		514.91	29922.2	30579.6	29240.4		722.704	22707.8	22635.4	23173					1082.65	2944.4	2877.4	2887.6		1262.6	3250.8	3254.6	3203							514.91	29922.2	30579.6	29240.4		1082.75	26712.6	27043.6	26368
		907.607	2361.4	2163.2	2194.6		1088.67	2930	2867	2883.8		517.786	29940.4	30582.2	29229.6		726.718	22756.2	22614	23170.8					1088.67	2930	2867	2883.8		1269.61	3259	3240.8	3184.2							517.786	29940.4	30582.2	29229.6		1088.77	26709.4	27056.4	26409.8
		912.616	2347.2	2165	2197.6		1094.68	2945.8	2862.6	2884.8		520.659	30062.2	30636.2	29212.8		730.733	22822	22680.8	23206					1094.68	2945.8	2862.6	2884.8		1276.62	3255	3245.4	3207							520.659	30062.2	30636.2	29212.8		1094.78	26786.4	27063.8	26407.4
		917.63	2356.8	2166.6	2207.2		1100.68	2938.2	2883	2884.8		523.511	30017.6	30492	29233		734.748	22835.4	22702	23309.6					1100.68	2938.2	2883	2884.8		1283.64	3265.6	3249.8	3198							523.511	30017.6	30492	29233		1100.8	26740	27122.8	26397.8
		922.649	2356	2147	2211		1106.69	2944.6	2870.8	2892		526.371	30078.4	30561.6	29412.6		738.777	22873.4	22730.6	23159.2					1106.69	2944.6	2870.8	2892		1290.66	3260.2	3259.6	3190.6							526.371	30078.4	30561.6	29412.6		1106.81	26726.6	27059.8	26448.6
		927.665	2358	2160.2	2207.4		1112.7	2952.6	2876.8	2901.2		529.219	30051.2	30521	29479.2		742.793	22830.4	22717.8	23183.4					1112.7	2952.6	2876.8	2901.2		1297.68	3262.8	3258	3188.6							529.219	30051.2	30521	29479.2		1112.83	26802.6	26997.8	26438.8
		932.678	2361	2156.2	2215		1118.71	2962.2	2883.8	2903.2		532.069	30020	30593.6	29533		746.811	22884.2	22768.2	23230.8					1118.71	2962.2	2883.8	2903.2		1304.7	3247.8	3262.8	3200.8							532.069	30020	30593.6	29533		1118.85	26761.4	27037.2	26438.6
		937.688	2349.8	2158.8	2217.6		1124.73	2942.4	2889.2	2892.2		534.956	29991.8	30592	29578.4		750.82	23000.2	22764.8	23309.4					1124.73	2942.4	2889.2	2892.2		1311.71	3268	3250.2	3208							534.956	29991.8	30592	29578.4		1124.85	26737.2	27048.4	26455.4
		942.718	2356.6	2165.8	2222.6		1130.75	2952.4	2892	2906		537.813	30050	30531.8	29569.2		754.829	23085	22808.8	23384					1130.75	2952.4	2892	2906		1318.73	3264.8	3254.2	3191.2							537.813	30050	30531.8	29569.2		1130.88	26813.2	27125.8	26408.4
		947.732	2362.2	2157.4	2213.8		1136.76	2969	2902.6	2901.4		540.653	30040.4	30554.6	29609.8		758.837	22975.4	22733.2	23374.8					1136.76	2969	2902.6	2901.4		1325.75	3269.6	3250.2	3208							540.653	30040.4	30554.6	29609.8		1136.89	26714.4	27043.4	26454.2
		952.749	2346	2173.2	2207.8		1142.77	2969	2906.2	2905.6		543.528	30153.8	30615	29605.4		762.853	22981.2	22910.4	23347.2					1142.77	2969	2906.2	2905.6		1332.77	3258.6	3242.4	3206							543.528	30153.8	30615	29605.4		1142.9	26784.4	27021.8	26467.6
		957.759	2348	2157.8	2211.2		1148.78	2966.8	2898.6	2914.4		546.365	30066.8	30524	29653.2		766.871	23055.8	22801.6	23261.2					1148.78	2966.8	2898.6	2914.4		1339.8	3260.8	3253.8	3201.6							546.365	30066.8	30524	29653.2		1148.91	26736.8	27092.4	26454
		962.767	2356.8	2160.6	2216.8		1154.8	2960	2889.6	2911		549.247	30028.8	30646.4	29713		770.883	23106.4	22850	23431					1154.8	2960	2889.6	2911		1346.81	3254.2	3269.4	3200.4							549.247	30028.8	30646.4	29713		1154.93	26718.2	27079	26418
		967.78	2351.4	2167.8	2219.6		1160.81	2970	2897	2911.6		552.157	30007.2	30642.2	29669.6		774.899	23112.2	22716.8	23404.2					1160.81	2970	2897	2911.6		1353.82	3250.6	3263.2	3208.2							552.157	30007.2	30642.2	29669.6		1160.95	26711.2	27079.8	26466.6
		972.795	2352.2	2161.8	2225.6		1166.81	2974.4	2910.4	2914.8		555.031	30084.8	30761	29704		778.92	23119.6	22911.4	23516					1166.81	2974.4	2910.4	2914.8		1360.85	3271.2	3253.8	3222.2							555.031	30084.8	30761	29704		1166.96	26760	27075.6	26390
		977.803	2365.8	2164.2	2218.2		1172.84	2987.2	2921.6	2913.6		557.926	30105.2	30560.4	29710.8		782.935	23199	22829.4	23529.6					1172.84	2987.2	2921.6	2913.6		1367.87	3264.8	3248.4	3206.4							557.926	30105.2	30560.4	29710.8		1172.98	26700.2	27079.4	26404
		982.821	2350.4	2161	2210.8		1178.86	2990.4	2899	2922.8		560.796	30098.8	30658.6	29692		786.946	23217.4	22990.2	23549.8					1178.86	2990.4	2899	2922.8		1374.88	3264.8	3252.6	3217.4							560.796	30098.8	30658.6	29692		1178.99	26752.4	27061.2	26527
		987.827	2358.2	2171.2	2210.8		1184.88	2986.4	2910	2919.6		563.754	30050.8	30568	29722.2		790.964	23197.2	22915.6	23549					1184.88	2986.4	2910	2919.6		1381.89	3261	3261	3202.8							563.754	30050.8	30568	29722.2		1185	26699.2	27052.8	26366
		992.839	2359.4	2166.4	2218.2		1190.89	2987.4	2913.2	2923.6		566.646	30025.4	30649.8	29817.8		794.985	23088.4	22974.6	23623.8					1190.89	2987.4	2913.2	2923.6		1388.9	3267.8	3273	3196.6							566.646	30025.4	30649.8	29817.8		1191.02	26824.6	27059.8	26383.4
		997.849	2354.8	2168.2	2222.6		1196.9	2989.8	2911.4	2913.8		569.503	30024.4	30642.4	29850.8		799.006	23206.2	22993.8	23583.4					1196.9	2989.8	2911.4	2913.8		1395.91	3265.4	3273.8	3205							569.503	30024.4	30642.4	29850.8		1197.05	26694.6	27063	26339.4
		1002.86	2359.8	2169.4	2223.6		1202.93	2988.4	2931.4	2935.8		572.369	29918.2	30681.8	29780.6		803.019	23161.2	22944.2	23676.4					1202.93	2988.4	2931.4	2935.8		1402.92	3274.4	3271.2	3198.4							572.369	29918.2	30681.8	29780.6		1203.06	26724.8	27086	26400.2
		1007.87	2352.2	2164.2	2203.8		1208.94	3002.4	2917.2	2940.2		575.218	29938.6	30705.4	29672		807.041	23241.2	23054.4	23565.4					1208.94	3002.4	2917.2	2940.2		1409.93	3283.8	3272.4	3198.4							575.218	29938.6	30705.4	29672		1209.07	26782.6	27051.6	26311
		1012.88	2346.6	2167.2	2219.4		1214.96	2996.6	2914	2950.4		578.071	29985.8	30707.2	29777.6		811.055	23320.2	23067.2	23613.4					1214.96	2996.6	2914	2950.4		1416.94	3280.6	3262.2	3211							578.071	29985.8	30707.2	29777.6		1215.08	26751	27072.4	26295.2
		1017.9	2356	2175	2201		1220.98	3006.6	2925.6	2923		580.905	30003.4	30711.2	29840.2		815.077	23297	23104.2	23683.2					1220.98	3006.6	2925.6	2923		1423.95	3283	3274	3215							580.905	30003.4	30711.2	29840.2		1221.09	26695.6	27108.6	26308.4
		1022.91	2359.8	2175.2	2220.8		1226.99	3013	2923.6	2951.2		583.761	29865.6	30707.2	29740.8		819.086	23299.8	23013.6	23785.4					1226.99	3013	2923.6	2951.2		1430.98	3271.2	3273.8	3215							583.761	29865.6	30707.2	29740.8		1227.11	26688.8	27045.6	26271
		1027.93	2358.2	2174.2	2216.6		1233.01	3010.4	2933.6	2949		586.609	30090.4	30702.8	29820.4		823.106	23329.6	23077	23712.4					1233.01	3010.4	2933.6	2949		1437.98	3274	3261.4	3213.4							586.609	30090.4	30702.8	29820.4		1233.12	26697	27030.4	26296
		1032.94	2364.8	2169.6	2218.6		1239.03	3011.6	2937.4	2965.2		589.451	30153.2	30790.6	29798.2		827.118	23427.6	23138	23778					1239.03	3011.6	2937.4	2965.2		1445	3276.8	3264.8	3215.6							589.451	30153.2	30790.6	29798.2		1239.14	26686.4	27078.6	26279
		1037.95	2359	2174.4	2223.8		1245.05	3000.4	2933.4	2959.4		592.298	30041	30742.4	29801.8		831.138	23507.4	23167.2	23816					1245.05	3000.4	2933.4	2959.4		1452.02	3277.6	3279.8	3212							592.298	30041	30742.4	29801.8		1245.15	26689.6	27087.8	26227.4
		1042.97	2362	2171.6	2223.6		1251.06	3002.6	2925	2966.6		595.135	30073	30846.2	29856.6		835.156	23409.8	23214.2	23812.6					1251.06	3002.6	2925	2966.6		1459.03	3277.8	3276.2	3214.4							595.135	30073	30846.2	29856.6		1251.17	26745	27068.6	26303.8
		1047.98	2360.2	2171.4	2220.8		1257.07	3010.8	2934.8	2963		598	30152.4	30904.4	29743.2		839.167	23406.8	23177.8	23795.6					1257.07	3010.8	2934.8	2963		1466.04	3274.4	3275.6	3219							598	30152.4	30904.4	29743.2		1257.17	26707.2	27019	26242.4
		1052.99	2372.4	2165.8	2223.8		1263.09	2999	2943.8	2953.4		600.866	30232.8	30707.2	29731.8		843.187	23444.8	23245	23804.4					1263.09	2999	2943.8	2953.4		1473.05	3285.8	3271.4	3203							600.866	30232.8	30707.2	29731.8		1263.2	26713.6	27052.4	26399.4
		1058.01	2368.8	2156.6	2213.2		1269.1	3017.8	2951	2971		603.724	30227.4	30761.8	29819.2		847.202	23487.4	23247	23841.2					1269.1	3017.8	2951	2971		1480.05	3268.6	3257.2	3227.4							603.724	30227.4	30761.8	29819.2		1269.2	26717.2	27019.2	26257.4
		1063.02	2375.4	2167.4	2226.4		1275.12	3028.4	2946	2957		606.57	30147.4	30741.8	29895.6		851.214	23558	23276.4	23812.6					1275.12	3028.4	2946	2957		1487.07	3289	3289.2	3214							606.57	30147.4	30741.8	29895.6		1275.21	26766.2	27061.6	26292.2
		1068.04	2371	2159.8	2217.8		1281.13	3002.4	2953	2966.2		609.396	30226.2	30751.8	29887.8		855.23	23562.4	23345.4	23894					1281.13	3002.4	2953	2966.2		1494.08	3284.8	3278	3229.2							609.396	30226.2	30751.8	29887.8		1281.24	26766	27049.4	26328.8
		1073.05	2362	2163.6	2216.8		1287.14	3034.6	2951.2	2963.2		612.258	30299.2	30685.6	29820		859.242	23570.2	23296.8	24011					1287.14	3034.6	2951.2	2963.2		1501.1	3281.8	3268	3201.8							612.258	30299.2	30685.6	29820		1287.25	26691.6	27083.4	26357.2
		1078.07	2384.6	2158	2217.2		1293.16	3021.4	2951.4	2969.8		615.096	30215.8	30801.8	29908.2		863.26	23597.6	23287.4	23893.8					1293.16	3021.4	2951.4	2969.8		1508.11	3279.6	3271	3217.6							615.096	30215.8	30801.8	29908.2		1293.26	26667.6	27095.4	26363.8
		1083.09	2367.6	2169.2	2214.2		1299.18	3026.2	2954	2982		617.96	30292.6	30668.4	30007.6		867.267	23757.2	23286.2	23978.4					1299.18	3026.2	2954	2982		1515.12	3276	3276.4	3225.6							617.96	30292.6	30668.4	30007.6		1299.28	26746.4	27186.4	26356.6
		1088.11	2349.8	2170.4	2212.2		1305.2	3038.2	2965.8	2974.2		620.819	30241	30760.2	29795.8		871.274	23664.8	23289	23973.2					1305.2	3038.2	2965.8	2974.2		1522.15	3282.8	3278.2	3224							620.819	30241	30760.2	29795.8		1305.29	26693	27145	26359.8
		1093.12	2364.6	2173.2	2221.8		1311.22	3039	2952.2	2969		623.676	30205.6	30739	29913.6		875.291	23665.6	23278.6	24020.6					1311.22	3039	2952.2	2969		1529.16	3285.2	3267.6	3227							623.676	30205.6	30739	29913.6		1311.31	26696.4	27108	26396.4
		1098.14	2375	2171.8	2229.8		1317.23	3046.4	2966.6	2971.6		626.523	30152.2	30893	29815.2		879.301	23644	23368.2	24013					1317.23	3046.4	2966.6	2971.6		1536.18	3274	3274.8	3221.6							626.523	30152.2	30893	29815.2		1317.32	26717.6	27107.4	26369.8
		1103.15	2377.2	2180	2222.6		1323.25	3041.2	2968.8	2964.6		629.37	30192.6	30760.2	29889		883.312	23867.4	23338.6	23978.2					1323.25	3041.2	2968.8	2964.6		1543.19	3282.2	3271.2	3218.6							629.37	30192.6	30760.2	29889
		1108.16	2371.4	2175.6	2224.6		1329.26	3043.2	2966	2971.4		632.231	30233.8	30852.4	29997.6		887.319	23745.6	23296	24108.2					1329.26	3043.2	2966	2971.4		1550.21	3273.2	3271.6	3227.8							632.231	30233.8	30852.4	29997.6
		1113.18	2366	2174.6	2219		1335.28	3039.2	2967.4	2970.6		635.093	30122.4	30818	29887.4		891.334	23761.4	23174.4	24043.6					1335.28	3039.2	2967.4	2970.6		1557.22	3283.4	3283.4	3212.6							635.093	30122.4	30818	29887.4
		1118.19	2380.8	2170.4	2214		1341.3	3024.4	2971.6	2994		637.936	30241.8	30792.4	29788.8		895.346	23813.2	23395	23967.2					1341.3	3024.4	2971.6	2994		1564.23	3288.6	3264.4	3213							637.936	30241.8	30792.4	29788.8
		1123.21	2385.2	2173.4	2228.6		1347.31	3053	2989.2	2981.8		640.79	30250.2	30799.8	29968.2		899.363	23731.2	23438.4	24054.8					1347.31	3053	2989.2	2981.8		1571.25	3291	3279.4	3216.2							640.79	30250.2	30799.8	29968.2
		1128.22	2383.4	2181.2	2225		1353.32	3052	2963.8	2988.2		643.643	30189	30820.6	29936.8		903.374	23759	23423.4	24129					1353.32	3052	2963.8	2988.2		1578.27	3289.2	3279.2	3225.6							643.643	30189	30820.6	29936.8
		1133.23	2362.4	2174	2214.4		1359.33	3064.8	2980.4	2976.2		646.512	30240.4	30827.6	29973.6		907.387	23788	23452.6	24107.8					1359.33	3064.8	2980.4	2976.2		1585.28	3296.8	3270.2	3217.2							646.512	30240.4	30827.6	29973.6
		1138.24	2369.2	2182.6	2225.2		1365.36	3062.4	2987.2	2981.2		649.387	30288.6	30800.4	30010.2		911.405	23740.4	23491	24161.2					1365.36	3062.4	2987.2	2981.2		1592.3	3288.2	3277.6	3212.6							649.387	30288.6	30800.4	30010.2
		1143.25	2380.4	2167.2	2223		1371.38	3060.8	2994.6	2991.8		652.236	30151.2	30865.2	29959.4		915.412	23778.6	23489	24087.2					1371.38	3060.8	2994.6	2991.8		1599.32	3280.8	3276.4	3223.8							652.236	30151.2	30865.2	29959.4
		1148.26	2376.4	2167.6	2222.6		1377.4	3072	2992.4	2980.6		655.063	30241.8	30832	30050.2		919.431	23854.6	23540.4	24123.4					1377.4	3072	2992.4	2980.6		1606.34	3274.2	3268.2	3225.4							655.063	30241.8	30832	30050.2
		1153.28	2378.8	2180	2217.2		1383.41	3070	2987.4	2984.2		657.927	30249.4	30859.2	29853.6		923.452	23598.2	23621.2	24185					1383.41	3070	2987.4	2984.2		1613.35	3283	3275.8	3224.4							657.927	30249.4	30859.2	29853.6
		1158.3	2377.6	2174.4	2221.2		1389.42	3074	3002	2989.4		660.798	30341.8	30911.2	29943		927.462	23759.4	23567.4	24275.4					1389.42	3074	3002	2989.4		1620.36	3299.2	3279.2	3211.6							660.798	30341.8	30911.2	29943
		1163.31	2370.8	2180.2	2212.4		1395.43	3081	3000.2	2997		663.65	30321.8	30902.4	29969		931.479	23723.8	23507	24230.8					1395.43	3081	3000.2	2997		1627.38	3288.8	3276	3224.8							663.65	30321.8	30902.4	29969
		1168.32	2372.2	2172.6	2214		1401.45	3081	2997.8	2995.4		666.492	30238.6	30794.2	29990.6		935.498	23739.8	23697	24208.4					1401.45	3081	2997.8	2995.4		1634.39	3284.2	3251.2	3228.8							666.492	30238.6	30794.2	29990.6
		1173.34	2376.2	2182	2209.6		1407.47	3081.2	3018.4	2992.6		669.337	30199.4	30916.8	29935		939.517	23743.6	23655.8	24350.2					1407.47	3081.2	3018.4	2992.6		1641.41	3285	3268.2	3230.2							669.337	30199.4	30916.8	29935
		1178.35	2365.4	2158.2	2223.8		1413.49	3086.2	3004	2993.6		672.203	30452.8	30845	29929.8		943.532	23799.4	23637.4	24269					1413.49	3086.2	3004	2993.6		1648.43	3290.6	3276.2	3237							672.203	30452.8	30845	29929.8
		1183.37	2384.8	2170.6	2232.8		1419.5	3082.8	3011.4	2997		675.053	30263.4	30865.2	29826.8		947.551	23848.4	23763.8	24345					1419.5	3082.8	3011.4	2997		1655.45	3290.6	3271.2	3239.4							675.053	30263.4	30865.2	29826.8
		1188.38	2384.8	2165.8	2220.4		1425.51	3082	3009	3020.6		677.889	30118.8	30905	30046.6		951.561	23743.2	23680.4	24387					1425.51	3082	3009	3020.6		1662.47	3287.2	3277	3231.8							677.889	30118.8	30905	30046.6
		1193.39	2389.2	2169.6	2216.6		1431.52	3087	3011.2	3008.6		680.761	30217.6	30894	29982.6		955.576	23929	23622.4	24339					1431.52	3087	3011.2	3008.6		1669.48	3299.4	3262.8	3227.4							680.761	30217.6	30894	29982.6
		1198.39	2377.8	2185	2226		1437.55	3082.8	3012.6	3000.8		683.625	30257.8	30796.2	30006.8		959.594	23866.4	23628.6	24357.6					1437.55	3082.8	3012.6	3000.8		1676.5	3300	3292.2	3231							683.625	30257.8	30796.2	30006.8
							1443.56	3110.2	3012.8	3017.2		686.476	30305.6	30973	29867.6		963.614	23889.6	23757.8	24391					1443.56	3110.2	3012.8	3017.2		1683.51	3292.8	3284.4	3220.6							686.476	30305.6	30973	29867.6
							1449.58	3083.8	3005.2	3011.6		689.335	30286.6	30931	29880.6		967.629	24016	23694.6	24298.2					1449.58	3083.8	3005.2	3011.6		1690.52	3296.6	3294	3234.8							689.335	30286.6	30931	29880.6
							1455.59	3089	3008.4	3024.8		692.208	30266.2	30827.8	29995.2		971.648	23942.4	23717.6	24367.8					1455.59	3089	3008.4	3024.8		1697.54	3294.6	3275.4	3239.8							692.208	30266.2	30827.8	29995.2
							1461.61	3098.4	3012.8	3030.2		695.046	30295.6	30954	29985.8		975.654	23977.6	23793.4	24440.8					1461.61	3098.4	3012.8	3030.2		1704.55	3287.4	3281.6	3229							695.046	30295.6	30954	29985.8
							1467.62	3105	3011.6	3021.2		697.894	30287.4	30913.2	30012.2		979.67	23942.2	23763.6	24417.2					1467.62	3105	3011.6	3021.2		1711.58	3281.2	3275	3231.4							697.894	30287.4	30913.2	30012.2
							1473.64	3093.6	3014.8	3021.2		700.748	30377.2	30830.2	30022		983.682	24025.6	23817.2	24425.4					1473.64	3093.6	3014.8	3021.2		1718.59	3291.4	3271.2	3239.6							700.748	30377.2	30830.2	30022
							1479.65	3104	3025.6	3038.4		703.606	30327.8	30911.2	29900.6		987.704	24050.2	23751.4	24510.8					1479.65	3104	3025.6	3038.4		1725.6	3301	3282.2	3233.6							703.606	30327.8	30911.2	29900.6
							1485.67	3095.6	3027.2	3029.6		706.459	30263.8	30833.6	30025.4		991.725	24065.4	23808.4	24536.2					1485.67	3095.6	3027.2	3029.6		1732.61	3293.8	3270.4	3233.4							706.459	30263.8	30833.6	30025.4
							1491.68	3115.4	3017.6	3044.6		709.327	30326.8	30946.8	29900.6		995.731	24060.2	23892.2	24488					1491.68	3115.4	3017.6	3044.6		1739.62	3299.4	3288.4	3233.4							709.327	30326.8	30946.8	29900.6
							1497.7	3113.6	3027.8	3034.6		712.177	30362.6	30915.6	30107.2		999.739	24078.2	23914.8	24503.8					1497.7	3113.6	3027.8	3034.6		1746.64	3288.2	3284.4	3228.8							712.177	30362.6	30915.6	30107.2
							1503.71	3116	3040	3040							1003.75	24067.8	23905.2	24497.4					1503.71	3116	3040	3040		1753.66	3280.2	3270.6	3218.8
							1509.72	3116.4	3022.8	3027.8							1007.77	24244.6	23922.2	24503.6					1509.72	3116.4	3022.8	3027.8		1760.67	3300.6	3289.6	3228
							1515.74	3115.8	3035.8	3047.2							1011.8	24170.6	23976.2	24576.2					1515.74	3115.8	3035.8	3047.2		1767.69	3317.4	3280	3238.2
							1521.75	3125	3025.6	3035.6							1015.82	24259.4	23918.8	24552					1521.75	3125	3025.6	3035.6		1774.7	3292	3282.8	3229.4
							1527.78	3121.4	3052.2	3048							1019.84	24218	24013	24617.8					1527.78	3121.4	3052.2	3048		1781.73	3288	3296	3242.8
							1533.79	3121.8	3039.2	3049.8							1023.85	24243.6	23938	24537.2					1533.79	3121.8	3039.2	3049.8		1788.74	3297.2	3280	3232.8
							1539.81	3118.2	3042.2	3038.6							1027.86	24154.2	24056.4	24615.2					1539.81	3118.2	3042.2	3038.6		1795.75	3296.4	3290.8	3241
							1545.83	3142.2	3040	3041							1031.88	24209	24098.6	24557.8					1545.83	3142.2	3040	3041		1802.76	3297.8	3281.4	3229.6
							1551.84	3144.4	3043.4	3038.4							1035.89	24267.2	24007	24685.2					1551.84	3144.4	3043.4	3038.4		1809.76	3307	3292.6	3231.6
							1557.86	3139.4	3042.6	3046.2							1039.9	24243	24077.4	24703.6					1557.86	3139.4	3042.6	3046.2		1816.77	3316.8	3282.6	3245.2
							1563.87	3136.2	3045	3042.2							1043.92	24224.2	23979.2	24652					1563.87	3136.2	3045	3042.2		1823.79	3303	3290.4	3233.4
							1569.88	3123.8	3044.6	3035							1047.93	24233.2	24029	24798.2					1569.88	3123.8	3044.6	3035		1830.81	3319.2	3277.6	3234.4
							1575.9	3142.2	3048.2	3035.8							1051.94	24263.4	24050.4	24735.4					1575.9	3142.2	3048.2	3035.8		1837.82	3297.4	3288.8	3227.4
							1581.92	3128.4	3064	3049.2							1055.96	24266.4	24070	24846					1581.92	3128.4	3064	3049.2		1844.82	3302.4	3284.2	3232.4
							1587.94	3123.4	3058	3055.2							1059.98	24267.6	24121.4	24843					1587.94	3123.4	3058	3055.2		1851.84	3304	3284	3236
							1593.95	3130.6	3047.6	3064.2							1064	24247.8	24155.2	24897.4					1593.95	3130.6	3047.6	3064.2		1858.84	3287	3281.2	3220.8
							1599.96	3123.4	3055.8	3064							1068.01	24310.6	24095.8	24939.6					1599.96	3123.4	3055.8	3064		1865.86	3311.6	3282.2	3225.2
							1605.97	3134.6	3056	3062.6							1072.02	24326.4	24164.4	24843.6					1605.97	3134.6	3056	3062.6		1872.87	3296.8	3280.6	3222.4
							1611.99	3145.4	3050	3051.8							1076.03	24344	24111.6	24926.2					1611.99	3145.4	3050	3051.8		1879.89	3287.4	3300.2	3245.6
							1618.01	3146	3070.4	3069.6							1080.05	24252.4	24222.8	24904.4					1618.01	3146	3070.4	3069.6		1886.9	3302	3296.8	3243.2
							1624.02	3142	3067.4	3070.2							1084.06	24323.8	24169.8	24881					1624.02	3142	3067.4	3070.2		1893.93	3302.4	3278	3233
							1630.03	3149.6	3063.4	3065.4							1088.08	24256.4	24250.8	24813.8					1630.03	3149.6	3063.4	3065.4		1900.96	3299.6	3283	3229.4
							1636.04	3142.6	3054	3051							1092.09	24436.8	24154.2	24997.6					1636.04	3142.6	3054	3051		1907.98	3300	3279.4	3248.2
							1642.06	3155.8	3071.8	3076.4							1096.11	24382.8	24232.2	25007.2					1642.06	3155.8	3071.8	3076.4		1914.99	3303.2	3288.8	3236
							1648.07	3148.6	3069.2	3082.8							1100.13	24313.8	24121.2	24927					1648.07	3148.6	3069.2	3082.8		1922	3310.6	3285	3240.8
							1654.1	3153.4	3073	3075.8							1104.13	24484.2	24232.6	24872.8					1654.1	3153.4	3073	3075.8		1929.01	3308.8	3282.6	3242.8
							1660.12	3151	3097.8	3068							1108.15	24401.4	24225.8	24898					1660.12	3151	3097.8	3068		1936.04	3307.4	3286.6	3249.4
							1666.13	3165.8	3080.8	3081							1112.17	24368.8	24258.6	24936.8					1666.13	3165.8	3080.8	3081		1943.06	3305.6	3282.8	3243.6
							1672.14	3162	3086.8	3068							1116.19	24470.8	24391.4	24991.6					1672.14	3162	3086.8	3068		1950.08	3305.8	3292.6	3241.4
							1678.16	3165	3086	3084.8							1120.21	24483	24296.4	25059.6					1678.16	3165	3086	3084.8		1957.1	3298.4	3279	3234.4
							1684.18	3166	3082.4	3074							1124.22	24447	24259.4	25006.8					1684.18	3166	3082.4	3074		1964.11	3298.8	3284	3241
							1690.2	3172	3080.2	3076.6							1128.25	24496.4	24421.4	25088.2					1690.2	3172	3080.2	3076.6		1971.11	3311.4	3292	3238.4
							1696.21	3163	3083.6	3073							1132.27	24513	24342	25057.4					1696.21	3163	3083.6	3073		1978.13	3315.2	3284.2	3233.2
							1702.22	3165	3099.6	3082.6							1136.28	24449.4	24370.4	25050.8					1702.22	3165	3099.6	3082.6		1985.16	3295.6	3291	3248.2
							1708.25	3163.2	3088	3085.4							1140.29	24523.2	24251	25105.6					1708.25	3163.2	3088	3085.4		1992.17	3318	3280.6	3238
							1714.26	3159.2	3077.2	3089.6							1144.31	24488.8	24323.6	25100.6					1714.26	3159.2	3077.2	3089.6		1999.18	3297.8	3286	3253.4
							1720.27	3172	3078.8	3074.8							1148.33	24571.4	24300.4	25124.2					1720.27	3172	3078.8	3074.8		2006.2	3306.6	3294.2	3243.8
							1726.28	3171.4	3078.8	3084.6							1152.35	24670.6	24325.6	25117					1726.28	3171.4	3078.8	3084.6		2013.21	3311.2	3278.2	3248.4
							1732.3	3164.8	3089.4	3079							1156.36	24700.4	24334	25125.8					1732.3	3164.8	3089.4	3079		2020.22	3303.4	3295.4	3235
							1738.31	3177	3084.6	3098.2							1160.38	24519.6	24346	25174					1738.31	3177	3084.6	3098.2		2027.24	3295.6	3284	3226.6
							1744.32	3184	3088.8	3087.2							1164.39	24467.6	24317.6	25162.8					1744.32	3184	3088.8	3087.2		2034.26	3303	3273.6	3222.8
							1750.34	3191.6	3099.6	3099.2							1168.41	24476.4	24328.4	25120.4					1750.34	3191.6	3099.6	3099.2		2041.28	3307.2	3276.2	3235.4
							1756.35	3182.4	3089.8	3107							1172.42	24583.8	24394.6	25097.4					1756.35	3182.4	3089.8	3107		2048.3	3302	3291.6	3232
							1762.38	3187	3081.2	3103.4							1176.43	24662	24475.4	25131.6					1762.38	3187	3081.2	3103.4		2055.31	3302.6	3275.4	3239
							1768.39	3193	3102.8	3081.6							1180.45	24616.4	24433.8	25131.2					1768.39	3193	3102.8	3081.6		2062.32	3302.6	3285.4	3234.2
							1774.41	3178.6	3102.8	3108.6							1184.48	24625.4	24480.6	25022					1774.41	3178.6	3102.8	3108.6		2069.34	3315.4	3286.6	3234
							1780.41	3187.6	3099	3102.8							1188.5	24670.8	24399.2	25098.4					1780.41	3187.6	3099	3102.8		2076.34	3320.6	3283	3234
							1786.42	3201	3087	3107.6							1192.51	24721.4	24433.8	25220.8					1786.42	3201	3087	3107.6		2083.36	3300	3269.8	3241
							1792.44	3195.4	3099.4	3094							1196.52	24623.8	24465.8	25130.2					1792.44	3195.4	3099.4	3094		2090.37	3304.4	3279.2	3247.8
							1798.45	3196.4	3118.4	3095.8							1200.53	24579.8	24496.2	25176.4					1798.45	3196.4	3118.4	3095.8		2097.38	3301.2	3276.8	3233.8
							1804.47	3183	3112.2	3101.2							1204.54	24577.4	24586.2	25241.4					1804.47	3183	3112.2	3101.2
							1810.48	3208	3108.4	3100.2							1208.56	24709	24557.6	25265					1810.48	3208	3108.4	3100.2
							1816.5	3209.6	3113.8	3103.8							1212.57	24608.4	24401.8	25292.6					1816.5	3209.6	3113.8	3103.8
							1822.52	3195.8	3125	3099.6							1216.59	24639.8	24552.2	25329.8					1822.52	3195.8	3125	3099.6
							1828.53	3202.6	3115	3111							1220.6	24700	24614.6	25354.6					1828.53	3202.6	3115	3111
							1834.55	3208.4	3120.8	3106.6							1224.61	24735.2	24492.6	25382.6					1834.55	3208.4	3120.8	3106.6
							1840.55	3197.8	3112.8	3106							1228.63	24665.2	24663.2	25359					1840.55	3197.8	3112.8	3106
							1846.56	3206.2	3116	3112.6							1232.64	24766.2	24631.4	25275					1846.56	3206.2	3116	3112.6
							1852.58	3202.6	3128	3116.2							1236.66	24702.6	24670.4	25378.8					1852.58	3202.6	3128	3116.2
							1858.59	3194	3117.8	3113.2							1240.67	24773.4	24638.4	25308.4					1858.59	3194	3117.8	3113.2
							1864.61	3204.2	3138.8	3115							1244.7	24740.4	24515.2	25366.6					1864.61	3204.2	3138.8	3115
							1870.62	3197.6	3123.2	3109.2							1248.71	24822.6	24447.4	25424.8					1870.62	3197.6	3123.2	3109.2
							1876.64	3213.2	3136.2	3124.4							1252.72	24857.8	24530	25384.6					1876.64	3213.2	3136.2	3124.4
							1882.65	3210.8	3133.8	3112.6							1256.73	24858.6	24634.4	25394.2					1882.65	3210.8	3133.8	3112.6
							1888.67	3208.4	3137.6	3105.2							1260.74	24911.6	24605.6	25407.4					1888.67	3208.4	3137.6	3105.2
							1894.68	3215.8	3142.4	3111							1264.75	24826.4	24617	25473					1894.68	3215.8	3142.4	3111
							1900.69	3208.8	3150	3112.2							1268.76	24823.2	24571.2	25411					1900.69	3208.8	3150	3112.2
							1906.7	3218.2	3127.8	3123							1272.77	24957.4	24675.8	25387.2					1906.7	3218.2	3127.8	3123
							1912.72	3211.6	3161.2	3102							1276.78	24850.6	24664.4	25423.2					1912.72	3211.6	3161.2	3102
							1918.73	3212.8	3139.8	3106.8							1280.79	24917.2	24701.6	25387.4					1918.73	3212.8	3139.8	3106.8
							1924.74	3221.6	3145	3114							1284.81	24947	24713.8	25444.8					1924.74	3221.6	3145	3114
							1930.76	3212.6	3151.6	3109							1288.83	24833.2	24697.6	25419					1930.76	3212.6	3151.6	3109
							1936.78	3213.2	3155	3130.6							1292.84	24961.2	24723.4	25472.4					1936.78	3213.2	3155	3130.6
							1942.8	3225	3155	3114.2							1296.85	24927.2	24735.8	25475.6					1942.8	3225	3155	3114.2
							1948.82	3221.2	3143	3127.8							1300.86	24958.8	24649.6	25505.8					1948.82	3221.2	3143	3127.8
							1954.84	3229.4	3149.2	3129.6							1304.88	24947.2	24708.8	25475					1954.84	3229.4	3149.2	3129.6
							1960.85	3229.6	3161.2	3135.6							1308.9	24947	24806.6	25506.4					1960.85	3229.6	3161.2	3135.6
							1966.86	3219	3157.8	3137							1312.91	24940.6	24831.6	25500.6					1966.86	3219	3157.8	3137
							1972.87	3228.8	3146	3139.6							1316.92	24951	24698.8	25617					1972.87	3228.8	3146	3139.6
							1978.89	3234	3140	3117.8							1320.94	24910.8	24718.2	25530.4					1978.89	3234	3140	3117.8
							1984.9	3217.6	3155	3134.4							1324.95	24922.4	24727.8	25557.8					1984.9	3217.6	3155	3134.4
							1990.91	3238.2	3150.6	3123.2							1328.97	24998	24850.2	25566.6					1990.91	3238.2	3150.6	3123.2
							1996.92	3251.2	3130.4	3135.2							1332.98	25049.4	24728.2	25653					1996.92	3251.2	3130.4	3135.2
							2002.94	3234	3136.6	3115.4							1336.99	24993.2	24846.8	25591					2002.94	3234	3136.6	3115.4
							2008.93	3245.2	3138.2	3147.2							1341	24934.6	24804	25509					2008.93	3245.2	3138.2	3147.2
							2014.95	3230.2	3147.8	3138.6							1345.02	25007.6	24805.8	25585.4					2014.95	3230.2	3147.8	3138.6
							2020.96	3238.8	3149.8	3155.4							1349.04	25025.6	24871	25659.4					2020.96	3238.8	3149.8	3155.4
							2026.96	3253.4	3157.6	3139.4							1353.06	24922.4	24831	25586.4					2026.96	3253.4	3157.6	3139.4
							2032.97	3249.6	3147.6	3141							1357.07	25025	24873.4	25589.2					2032.97	3249.6	3147.6	3141
							2038.99	3255.6	3142.6	3138.4							1361.09	24974.8	24874	25554.8					2038.99	3255.6	3142.6	3138.4
							2045.01	3247.8	3160.2	3143.6							1365.11	24980.2	24908.6	25610					2045.01	3247.8	3160.2	3143.6
							2051.03	3244.2	3174.8	3154.8							1369.12	25091.8	24866.2	25612					2051.03	3244.2	3174.8	3154.8
							2057.05	3252	3154.4	3148.8							1373.12	25111.2	24884.8	25653.8					2057.05	3252	3154.4	3148.8
							2063.07	3244.8	3170	3142							1377.15	25164.6	24972.6	25623.8					2063.07	3244.8	3170	3142
							2069.09	3240.2	3154.4	3146.8							1381.15	25068.4	24974.8	25719.4					2069.09	3240.2	3154.4	3146.8
							2075.09	3245.8	3154.2	3156							1385.17	25123.8	24854	25643.2					2075.09	3245.8	3154.2	3156
							2081.11	3253.8	3169.8	3152.4							1389.21	25135.6	24852.8	25660					2081.11	3253.8	3169.8	3152.4
							2087.14	3267.2	3170.4	3160.6							1393.22	25062	24994.2	25706					2087.14	3267.2	3170.4	3160.6
							2093.16	3249.6	3182.4	3140.8							1397.23	25091.8	24934.8	25755.4					2093.16	3249.6	3182.4	3140.8
							2099.17	3243.2	3171.6	3157.8							1401.25	25092.4	24941	25695.8					2099.17	3243.2	3171.6	3157.8
							2105.19	3255.8	3166	3152.6							1405.28	25204.8	24950	25757					2105.19	3255.8	3166	3152.6
							2111.2	3245.2	3167.4	3154							1409.3	25130.2	24885.8	25730.8					2111.2	3245.2	3167.4	3154
							2117.23	3249.4	3163	3160.2							1413.31	25132.6	24941	25733.6					2117.23	3249.4	3163	3160.2
							2123.25	3249.6	3173.8	3149.4							1417.32	25186.4	24852	25715.2					2123.25	3249.6	3173.8	3149.4
							2129.26	3240.4	3171.2	3159							1421.33	25079.2	24941.6	25641.2					2129.26	3240.4	3171.2	3159
							2135.27	3248.4	3176	3157.6							1425.35	25220.8	24953	25828.4					2135.27	3248.4	3176	3157.6
							2141.28	3254.2	3172.6	3164.4							1429.36	25231.4	24907	25664.2					2141.28	3254.2	3172.6	3164.4
							2147.29	3250.4	3183.4	3159.6							1433.37	25148.6	24843.6	25661.8					2147.29	3250.4	3183.4	3159.6
							2153.3	3246.6	3194.2	3165							1437.38	25169.4	24927.6	25770.2					2153.3	3246.6	3194.2	3165
							2159.32	3258	3166	3141							1441.39	25325.8	24922.6	25722.8					2159.32	3258	3166	3141
							2165.33	3264	3168	3167.8							1445.41	25224.2	24942	25837.8					2165.33	3264	3168	3167.8
							2171.35	3269.8	3190	3152.2							1449.42	25219.2	24965.4	25799					2171.35	3269.8	3190	3152.2
							2177.37	3261	3177.4	3161							1453.43	25094.2	24924	25817.8					2177.37	3261	3177.4	3161
							2183.37	3248.2	3172.4	3174							1457.46	25164.6	25001.2	25748.6					2183.37	3248.2	3172.4	3174
							2189.39	3259.4	3169.8	3167.8							1461.47	25215.6	25020	25745.8					2189.39	3259.4	3169.8	3167.8
							2195.4	3266.2	3167.6	3150.8							1465.49	25148.2	25066.4	25806.8					2195.4	3266.2	3167.6	3150.8
							2201.42	3269.8	3173.4	3167.6							1469.52	25166.8	25011	25774.8					2201.42	3269.8	3173.4	3167.6
							2207.43	3252.2	3202.4	3157.4							1473.53	25172.4	25014.8	25736					2207.43	3252.2	3202.4	3157.4
							2213.45	3253.8	3187.8	3177.8							1477.55	25206.6	25031.6	25791.4					2213.45	3253.8	3187.8	3177.8
							2219.47	3254	3190.8	3164							1481.56	25285.4	25026.6	25781.4					2219.47	3254	3190.8	3164
							2225.47	3263.8	3192	3153.4							1485.58	25171	25030.2	25833.6					2225.47	3263.8	3192	3153.4
							2231.49	3255.4	3182.6	3167.2							1489.59	25279	25036	25868.8					2231.49	3255.4	3182.6	3167.2
							2237.51	3271	3182.2	3166.6							1493.6	25324.6	25059.4	25742.4					2237.51	3271	3182.2	3166.6
							2243.52	3273.8	3195.4	3151							1497.62	25270.2	25030	25867.6					2243.52	3273.8	3195.4	3151
							2249.53	3250.4	3184.8	3154.8							1501.64	25330	25122.8	25890.6					2249.53	3250.4	3184.8	3154.8
							2255.55	3269.4	3171.8	3156.6							1505.65	25263.2	25115	25988.8					2255.55	3269.4	3171.8	3156.6
							2261.56	3276	3180	3148.4							1509.66	25330.6	25098	25931.2					2261.56	3276	3180	3148.4
							2267.58	3261.2	3190.2	3149.6							1513.67	25309.6	25023.6	25890.6					2267.58	3261.2	3190.2	3149.6
							2273.6	3278.6	3199.6	3163.8							1517.69	25294	25060.4	25884					2273.6	3278.6	3199.6	3163.8
							2279.61	3279.4	3183.8	3161.2							1521.7	25298.8	25157.6	25920.6					2279.61	3279.4	3183.8	3161.2
							2285.63	3287.8	3171	3158							1525.72	25327.6	25101.4	26033.6					2285.63	3287.8	3171	3158
							2291.64	3265.4	3201.4	3182.2							1529.73	25358.8	25100.4	26023.2					2291.64	3265.4	3201.4	3182.2
							2297.66	3266.8	3200.2	3174.8							1533.75	25344.8	25110.8	25975.6					2297.66	3266.8	3200.2	3174.8
							2303.67	3268.4	3179.8	3188.8							1537.76	25431	25197.2	25840.8					2303.67	3268.4	3179.8	3188.8
							2309.68	3279.6	3190	3179.6							1541.78	25415.6	25171.6	25870.8					2309.68	3279.6	3190	3179.6
							2315.7	3267.2	3193	3182.8							1545.79	25355.4	25162.8	25923.8					2315.7	3267.2	3193	3182.8
							2321.71	3272.8	3200.6	3185							1549.8	25390.2	25169.8	25937					2321.71	3272.8	3200.6	3185
							2327.72	3267.2	3186.8	3171.6							1553.81	25467.2	25132.6	25899					2327.72	3267.2	3186.8	3171.6
							2333.72	3268.2	3187	3179.8							1557.83	25350.4	25139	25846.2					2333.72	3268.2	3187	3179.8
							2339.74	3288.4	3194.8	3174.8							1561.84	25390.4	25118	26018.6					2339.74	3288.4	3194.8	3174.8
							2345.75	3288.4	3197.8	3157.6							1565.85	25336.8	25159.2	25991.8					2345.75	3288.4	3197.8	3157.6
							2351.76	3302.2	3189.2	3182.8							1569.87	25445	25144.8	25988.8					2351.76	3302.2	3189.2	3182.8
							2357.77	3275.6	3211.6	3180.2							1573.89	25344.6	25246.2	25930.8					2357.77	3275.6	3211.6	3180.2
							2363.78	3272.4	3195.4	3166.4							1577.91	25375.2	25288	25963.6					2363.78	3272.4	3195.4	3166.4
							2369.8	3280.8	3182.2	3181.2							1581.92	25418.2	25260.8	26039.4					2369.8	3280.8	3182.2	3181.2
							2375.82	3282	3190.4	3181.6							1585.93	25397.6	25263.8	25926.4					2375.82	3282	3190.4	3181.6
							2381.84	3278.8	3203.4	3173.8							1589.94	25422	25066.6	25993.8					2381.84	3278.8	3203.4	3173.8
							2387.85	3279.8	3201.6	3182.4							1593.96	25424.8	25101	26061.6					2387.85	3279.8	3201.6	3182.4
							2393.86	3276.2	3208.6	3179.8							1597.97	25328.8	25041.6	26067.2					2393.86	3276.2	3208.6	3179.8
							2399.89	3282.4	3203.2	3174.8							1601.99	25427.2	25053.2	26086.4					2399.89	3282.4	3203.2	3174.8
																	1606	25397.4	25060.8	26097.8
																	1610.03	25446.8	25072.2	26002
																	1614.04	25507.2	25178.6	26044.6
																	1618.04	25536.8	25111	26003.8
																	1622.06	25452	25098.8	25966.8
																	1626.08	25450	25163.2	26091.6
																	1630.09	25411.6	25063	26007.2
																	1634.11	25377.8	25056.6	26008.8
																	1638.12	25477.6	25085.8	25992.8
																	1642.13	25441.8	25170.6	26073.8
																	1646.14	25599.6	25169.6	26068.6
																	1650.15	25496.4	25147.2	26051.4
																	1654.16	25559.8	25073.8	26089
																	1658.17	25573.2	25132.4	26082.2
																	1662.18	25590.2	25231.8	26071
																	1666.2	25494.6	25137.8	26124.8
																	1670.21	25558.4	25340.4	26146.4
																	1674.23	25680.8	25291	26102
																	1678.24	25655.2	25189.6	26077.2
																	1682.26	25662.6	25106	26243.2
																	1686.28	25625.2	25058.8	26156.6
																	1690.29	25547.6	25236.6	26144.6
																	1694.31	25593.8	25103.6	26105.2
																	1698.32	25547.6	25181.6	26108.4
																	1702.34	25578.6	25244.8	26206.4
																	1706.35	25579.4	25267.8	26127
																	1710.37	25659.8	25330	26139.6
																	1714.38	25549.8	25236.8	26137
																	1718.41	25587	25236.4	26095
																	1722.42	25532.4	25366.2	26133.4
																	1726.44	25593.6	25411.6	26185.4
																	1730.45	25577.6	25458	26067.4
																	1734.46	25580.6	25396.8	26031.6
																	1738.48	25593	25350	26036.8
																	1742.5	25585.4	25353.2	26158.8
																	1746.51	25660	25417.8	26144.2
																	1750.53	25680.2	25376	26195.2
																	1754.54	25623.4	25363.2	26056
																	1758.55	25682.4	25334.8	26085.2
																	1762.56	25642.4	25379.2	26136.4
																	1766.57	25606.4	25459	26154.8
																	1770.58	25729	25392.4	26129.6
																	1774.59	25693	25397.8	26200.8
																	1778.61	25604	25355.8	26156.6
																	1782.62	25673	25436.2	26119
																	1786.64	25658.4	25399.8	26075.4
																	1790.66	25648.6	25440.8	26215.4
																	1794.67	25650.2	25476.6	26171.2
																	1798.69	25679	25513.2	26143.8
																	1802.71	25762.2	25441.6	26267
																	1806.73	25713.6	25419.2	26234
																	1810.75	25750.4	25490.2	26149.8
																	1814.76	25765.4	25431.8	26131.8
																	1818.78	25693.2	25461.2	26218.4
																	1822.78	25812.4	25418.2	26140.8
																	1826.8	25746.4	25432.2	26158.8
																	1830.81	25671.6	25486.8	26261
																	1834.83	25721.8	25403.4	26159.8
																	1838.85	25723.2	25394.4	26153.4
																	1842.86	25766.4	25438.4	26159.8
																	1846.88	25833.4	25472.8	26144.8
																	1850.9	25738.2	25414.6	26127.6
																	1854.91	25694.4	25479.4	26096.8
																	1858.92	25709.6	25533.8	26104.6
																	1862.93	25738	25440.8	26150
																	1866.94	25808.2	25565.6	26199.8
																	1870.96	25803.8	25427.8	26322.8
																	1874.97	25740.2	25455.6	26320.6
																	1878.99	25752.4	25536	26221.8
																	1883.01	25759.6	25594.4	26262.8
																	1887.03	25786.4	25672.2	26201.2
																	1891.05	25744.4	25525.6	26237
																	1895.06	25765.2	25623.6	26267.4
																	1899.07	25774	25564.4	26085.6
																	1903.08	25734.2	25487.4	26195.6
																	1907.09	25735	25573	26229.2
																	1911.11	25760.6	25543.4	26273.4
																	1915.13	25775	25703.4	26229.2
																	1919.14	25758.8	25607	26265.6
																	1923.16	25831.2	25609.6	26204.8
																	1927.17	25739.4	25606.4	26340.6
																	1931.19	25855.2	25566.6	26267.4
																	1935.2	25749.6	25541.4	26319.6
																	1939.22	25822.4	25509.6	26200.4
																	1943.24	25804.4	25553.2	26226.6
																	1947.26	25778.4	25540.4	26226.2
																	1951.27	25769.4	25481.4	26305.2
																	1955.29	25879.4	25593	26242.8
																	1959.29	25803.8	25610	26347.4
																	1963.31	25813.8	25502.4	26283.6
																	1967.33	25936.4	25462	26169
																	1971.34	25847.6	25415.8	26266.2
																	1975.36	25782.6	25567.4	26309.2
																	1979.37	25801.2	25503.6	26241.4
																	1983.39	25840.8	25535	26237.6
																	1987.4	25929.4	25455.8	26226.4
																	1991.43	25887.8	25562.4	26086.6
																	1995.45	25913.2	25446.8	26150.6
																	1999.47	25837.2	25510.2	26246.8
																	2003.48	25820.4	25659.2	26247.8
																	2007.5	25762.2	25469.4	26160.2
																	2011.52	25803.2	25574	26169.2
																	2015.54	25775.4	25590	26209.4
																	2019.55	25834	25744.6	26232.6
																	2023.58	25805.6	25626.8	26233
																	2027.59	25837	25608.6	26306.4
																	2031.6	25731.2	25729.8	26300.8
																	2035.61	25873.4	25642	26263.2
																	2039.62	25873.4	25675.8	26296
																	2043.63	25859	25566.4	26324.8
																	2047.64	25775.8	25595.6	26304.8
																	2051.66	25797	25486.6	26350.6
																	2055.68	25817.2	25432.2	26339.4
																	2059.7	25737	25582.2	26301.2
																	2063.72	25823.4	25724.6	26368.2
																	2067.73	25856.2	25664.2	26307.4
																	2071.74	25933.2	25668.2	26306.4
																	2075.76	25858	25570.4	26203
																	2079.77	25911.6	25716.2	26326.6
																	2083.78	25836.8	25639.4	26302.4
																	2087.79	25830.4	25622.2	26375.2
																	2091.8	25885.2	25653.8	26317.8
																	2095.82	25931.6	25712.8	26392.2
																	2099.84	26009.6	25688.4	26428.2
[truncated: 68 more columns]

## Sheet: Figure 4.
Figure 4. b		Position 1					Position 2					Position 3					Cy3/Cy5 (Pos. 3)
		[Dop] (μM)	R1	R2	R3		[Dop] (μM)	R1	R2	R3		[Dop] (μM)	R1	R2	R3		[Dop] (μM)	R1	R2	R3
		0	9044	9295	9615		0	16463	16301	16225		0	15198	14809	14296		0	5752	5783	5702
		1	9489	9401	9496		1	17679	16999	17482		1	17189	16503	15797		1	5036	4891	4907
		2	10074	9722	9795		2	20144	18159	19027		2	17904	16846	17175		2	4692	4518	4657
		5	9938	7764	9788		5	19050	18978	19060		5	18992	19625	18388		5	4123	4092	4054
		10	10355	10446	10341		10	20210	19219	18765		10	19363	18976	19101		10	3799	3808	3789
		20	11689	10991	10841		20	20057	20100	18288		20	19474	19252	19054		20	3819	3606	3455
		50	13092	12470	12467		50	20555	19928	20537		50	20529	20212	19714		50	3528	3413	3287
		100	14997	15080	16537		100	21355	20181	19514		100	20702	20886	19742		100	3239	3238	3395
		200	19347	20239	20283		200	20569	21246	19764		200	20082	20394	20945		200	3006	3118	3057
		500	23609	22899	23858		500	21249	21182	20715		500	20097	20923	19985		500	2905	2878	2782
		1000	26287	26918	26663		1000	20321	18511	18335		1000	19517	20055	19134		1000	2554	2650	2462
		2000	27012	27065	26279		2000	16405	17336	15604		2000	17525	19011	16891		2000	1998	2063	1843
Figure 4. c		Position 1					Position 2					Position 3					Cy3/Cy5 (Pos. 3)
		Time (s)	R1	R2	R3		Time (s)	R1	R2	R3		Time (s)	R1	R2	R3		Time (s)	R1	R2	R3
		0	2943.6	3052.2	2958.4		0	7005.4	6955.4	6855.2		0	5855.8	5915.4	5874		0	1692.2	1668.2	1674
		3.654	2961.8	3077.8	2999		4.008	7077	7066.4	6921.6		4.007	6052.6	6088	6105.2		4.008	1646.6	1631.4	1629.8
		6.518	2976	3084.2	2991.8		8.015	7065	7091.6	6914.6		8.03	6203.2	6277.8	6267.8		8.024	1583.8	1533	1561.6
		9.378	3001	3106.4	3022.2		12.025	7083.6	7105.2	6950.2		12.046	6339.4	6419.2	6395.8		12.032	1523.4	1468.4	1496.4
		12.239	3008.8	3114.6	3034.4		16.031	7072	7103.4	6900.8		16.054	6407.2	6498	6467.2		16.047	1475.8	1445.2	1462.8
		15.117	3024.2	3149.4	3021.2		20.048	7051.8	7120	6949.6		20.065	6459.2	6475.4	6527.2		20.064	1431.2	1385.2	1417.4
		17.973	3051.4	3132.6	3047		24.057	7087	7094.2	6977		24.083	6554	6528.2	6543.8		24.085	1403.6	1362.2	1383
		20.817	3036.8	3147.6	3024.6		28.062	7091.8	7100.4	6925.4		28.097	6570.6	6584.4	6581		28.092	1368.2	1333	1350.4
		23.715	3049.4	3166	3045		32.081	7058	7105.2	6908.6		32.11	6575.4	6615.4	6584.8		32.113	1338.4	1318.2	1323.8
		26.589	3066	3165.6	3041.2		36.091	7042	7209	6917.6		36.122	6596.6	6559.8	6665		36.124	1332.2	1295	1303.8
		29.455	3053.4	3175	3056.8		40.112	7076.2	7106.6	6903.8		40.128	6599.4	6617.8	6644.4		40.139	1303.8	1279.4	1285.6
		32.322	3073.6	3157	3049		44.13	7090.4	7075.2	6897.4		44.138	6644	6585.4	6619.8		44.16	1293.8	1259	1275.2
		35.197	3066	3177.8	3040.4		48.214	7097.2	7095.4	6907.4		48.151	6612.2	6536.2	6652.2		48.17	1277	1254.6	1255.4
		38.109	3080.6	3174	3034.4		52.23	7065.2	7084.8	6915.4		52.172	6628.4	6544	6650		52.175	1275.4	1238.8	1254.2
		40.985	3062	3174.4	3046.8		56.241	7077.6	7087.4	6918.2		56.188	6615	6568.8	6669.6		56.186	1256.4	1227	1238
		43.851	3080.4	3179	3068		60.259	7056.4	7079.2	6936.4		60.209	6627.2	6579.8	6665.6		60.201	1248.6	1213.8	1232.2
		46.733	3087.6	3180.2	3040.8		64.265	7054.2	7067.4	6940.6		64.227	6643.2	6571.2	6660.8		64.214	1247.6	1210	1230.8
		49.61	3100	3197.6	3041.8		68.282	7069.6	7078	6932.2		68.243	6611.4	6587.2	6650		68.234	1235.8	1204.8	1233.2
		52.458	3101.8	3197.4	3046		72.301	7058.2	7050	6940.8		72.264	6634.2	6563	6662.2		72.251	1231.6	1205.8	1226.6
		55.346	3084	3196.4	3053.6		76.307	7035.2	7060.8	6970.2		76.281	6641	6590.6	6697		76.266	1220	1199.6	1209
		58.194	3086	3200.4	3064		80.313	7024.8	7071	6924.2		80.3	6632.2	6555.2	6669.4		80.272	1219.4	1192.8	1213.2
		61.081	3087	3211.2	3065.4		84.328	7020	7058.6	6941.8		84.327	6582.6	6602.4	6670.6		84.286	1223.8	1189.6	1204.2
		63.941	3076.6	3195.4	3066.8		88.338	7034.8	7037	6919.2		88.347	6616	6639.2	6678.4		88.296	1229	1182.6	1198.4
		66.824	3083.4	3198.6	3069.6		92.352	7002.8	7064.4	6978.8		92.355	6648.8	6629.6	6694		92.308	1211.8	1185.8	1191.8
		69.705	3088	3197.2	3071.8		96.36	7024.8	7038.4	6945.8		96.363	6638.8	6728.2	6656		96.314	1202	1180.8	1179.8
		72.588	3086.6	3218.4	3077		100.376	7016.4	7063.8	6943		100.378	6662.2	6692.4	6676.2		100.334	1212.2	1172.2	1194.6
		75.476	3093.6	3195.8	3081.8		104.398	7020.4	7054.4	6911.6		104.401	6646.4	6668.6	6639.8		104.348	1210	1163.4	1183.8
		78.389	3080	3206	3078.6		108.417	7020.8	7090.8	6942.6		108.416	6648.6	6652.6	6657		108.365	1193.6	1169.2	1178.6
		81.274	3098.2	3212.2	3087.8		112.433	6986.2	7040.8	6936.2		112.437	6627.2	6651.4	6636.6		112.385	1197.8	1155.8	1175.8
		84.157	3095.4	3223.2	3086.2		116.455	6990.6	7056.6	6912.8		116.452	6607.2	6675.2	6691		116.403	1195.8	1168.6	1180.4
		87.081	3108.6	3233.8	3097.8		120.466	7017	7058.6	6891.2		120.471	6622	6646.2	6661.6		120.411	1192.8	1155.2	1176.4
		89.94	3084.4	3216	3075.2		124.481	7023.2	7051.2	6872.8		124.481	6625.6	6672.4	6662.4		124.417	1197.2	1152.8	1174.2
		92.806	3098.6	3219.6	3081		128.499	6998	7076.8	6860		128.501	6599.8	6655.8	6670.2		128.433	1182.6	1148.2	1177.2
		95.697	3096.8	3226.4	3097.8		132.52	7009.8	7043	6888		132.521	6617.6	6703.8	6647.6		132.445	1184.6	1150.8	1169.2
		98.589	3102.6	3224.8	3109.8		136.525	7022.8	7016.2	6956		136.529	6633.2	6698.6	6643		136.46	1183.6	1151.2	1157.6
		101.47	3104.8	3206.4	3092.2		140.533	7003	7028.2	6929		140.541	6628.6	6666.6	6637		140.482	1182.2	1146.8	1165.2
		104.361	3113.2	3221.8	3121		144.544	7006.2	7040.2	6891.4		144.557	6640.6	6676	6598		144.503	1179.4	1151.4	1164.2
		107.228	3105.6	3229.4	3101.8		148.564	6989.6	7041	6936.2		148.576	6634	6656.4	6620		148.514	1174	1144.8	1163.8
		110.117	3123.4	3222.2	3103.8		152.579	7008.4	7042.4	6918		152.596	6633.4	6681.8	6628		152.519	1181.4	1145	1153.4
		113.002	3108.2	3234	3114.6		156.595	7011	7064.6	6912.4		156.613	6634	6683.6	6639.8		156.523	1168.2	1140.6	1149.2
		115.883	3113.2	3237.6	3121.2		160.616	7008.2	7028.6	6920.2		160.629	6666.8	6694	6627.2		160.537	1176.2	1146	1157.8
		118.758	3123.4	3234.8	3119.2		164.629	7018	7029.8	6936		164.65	6682	6735	6597.2		164.547	1167.8	1128	1154
		121.632	3108.2	3232	3133.8		168.647	7028.8	7021.4	6924.2		168.669	6656.2	6700.8	6613.8		168.563	1162.2	1135.8	1157.4
		124.518	3122.8	3258	3105.4		172.666	7025	6974.2	6955.6		172.678	6637.6	6666	6642.8		172.587	1159.4	1125.6	1151.6
		127.373	3113	3243.8	3127.6		176.674	6989.2	7028.4	6931.4		176.696	6613.8	6646.6	6638.6		176.599	1157.8	1132	1147.8
		130.239	3131.6	3235.8	3132		180.694	7010.2	7014.6	6940.4		180.715	6609.2	6691	6677.8		180.608	1160.2	1132	1144.2
		133.101	3118.6	3252.2	3120.8		184.705	7020.4	7023.2	6922		184.735	6557.8	6682.6	6646.4		184.626	1164.2	1131.6	1140
		136	3128.2	3241.4	3130.4		188.714	7003.4	6973.6	6948.6		188.756	6610.2	6656.2	6674.8		188.644	1157.6	1118	1135
		138.858	3135.8	3259.2	3126.8		192.723	6991	7013.4	6911.6		192.763	6648.2	6682.6	6650		192.655	1156.8	1120	1140.8
		141.71	3122	3272	3134.4		196.731	6980.8	7021.6	6910.2		196.781	6618	6708.8	6645.6		196.671	1148	1111.4	1134
		144.588	3137.4	3262.2	3126.4		200.741	7010.2	7046.2	6910.2		200.795	6601.6	6709	6654.2		200.68	1155.8	1117.4	1127.4
		147.437	3146.2	3259.2	3139.2		204.755	6996.2	7042.4	6898		204.81	6594	6717.2	6677.8		204.684	1151	1119.4	1135.8
		150.331	3154.4	3268.2	3136.2		208.76	6998.2	7044	6914.2		208.817	6587.6	6759.2	6705.2		208.693	1158	1121.4	1129
		153.215	3147	3254.2	3130.2		212.77	6959.2	7027.6	6918		212.832	6558.8	6734.2	6712		212.715	1148	1115	1127.4
		156.077	3153.6	3251.6	3143.2		216.791	7001.6	6996	6877.6		216.839	6601.6	6680.2	6691.2		216.727	1150	1109.2	1125
		158.949	3140	3266.4	3135.8		220.8	6970.6	7035.2	6860.8		220.859	6583	6684.6	6676.6		220.734	1143.2	1109.6	1122
		161.82	3143.2	3273.2	3145.6		224.822	6967	6990.6	6912.6		224.867	6602.2	6686.2	6671.2		224.758	1139.8	1103.8	1131.2
		164.696	3158.8	3256.6	3139.8		228.828	6974.6	7016.4	6895.8		228.883	6578	6674.8	6671.8		228.778	1149.4	1105.2	1127.6
		167.558	3143.8	3274.8	3152.8		232.849	6995.6	7025.4	6881.6		232.901	6563.6	6656.6	6695.2		232.783	1148	1102	1127.6
		170.43	3142.4	3284.6	3157.2		236.87	6985	7024.2	6869.6		236.918	6585.8	6647	6666.4		236.788	1143.6	1108.6	1131.4
		173.301	3161.4	3297	3177.8		240.878	7010.6	7033.6	6902.6		240.937	6574.2	6650.4	6675.8		240.806	1133.6	1110.8	1129.8
		176.193	3155.2	3258.2	3174.6		244.887	6980.4	7034.2	6900.8		244.955	6542.6	6678	6661.2		244.814	1129.2	1104.6	1123
		179.063	3162.2	3300	3164.8		248.898	6978.8	7005.6	6902.8		248.964	6549.2	6656.4	6642.4		248.827	1132.4	1109.4	1121
		181.931	3151.8	3281.4	3170.6		252.912	7006.6	7018	6940.6		252.981	6567.8	6671.8	6647.8		252.846	1130.6	1097.4	1114
		184.792	3156.2	3275.2	3173.2		256.929	6945.2	6994.4	6941.2		256.999	6571.2	6662	6680.6		256.856	1136.2	1098.2	1121.2
		187.668	3167	3283.8	3177.6		260.946	7003.8	7002.2	6905.6		261.021	6557.6	6667.4	6640		260.861	1139.4	1094.4	1127.2
		190.541	3164.6	3293.8	3169.8		264.963	6984	7000.2	6904		265.029	6548	6695.2	6628.2		264.884	1134.6	1093.8	1117.6
		193.419	3162	3286.2	3164.8		268.974	6981.6	7027.4	6918.8		269.041	6575.2	6704.6	6649.2		268.891	1126.6	1095	1121
		196.284	3182.2	3279.8	3179		272.987	6991.2	7023.4	6902.8		273.056	6573.2	6621.8	6672.8		272.909	1123.2	1098	1122
		199.132	3179	3286.4	3178.6		277.001	6951.8	7037.4	6904.6		277.067	6615.4	6653.4	6640.2		276.93	1122.8	1096	1116.4
		202.017	3181.6	3288.8	3187		281.012	6965.8	7038.8	6897.8		281.084	6581.2	6644	6644		280.956	1123.6	1097.8	1120.2
		204.881	3176.6	3303.6	3182.6		285.017	7008.2	7038	6936.8		285.102	6582	6652.6	6673		284.975	1132.8	1088.6	1108.6
		207.747	3168.8	3289.4	3184		289.037	6967	7020	6927.8		289.112	6599.6	6683.8	6663.6		288.988	1125.6	1091.6	1114.2
		210.64	3180.6	3297	3180.6		293.053	6962.4	7021	6922.4		293.132	6557.4	6640.8	6667.8		293.003	1115.2	1087.2	1112.4
		213.523	3188.4	3289.2	3170.8		297.075	6960	7019.2	6911.8		297.162	6559	6623.6	6668.2		297.023	1126.4	1085.8	1114.2
		216.374	3189.8	3306.6	3174		301.095	6941.8	7021.2	6913		301.18	6536.2	6579.6	6632.4		301.036	1121.4	1085.4	1114.2
		219.265	3193.4	3313.2	3191.8		305.104	6975	7037.2	6899.2		305.199	6560.8	6649	6639.6		305.05	1122.2	1085.6	1108.4
		222.161	3184.8	3305.2	3208.2		309.118	6969.2	6994	6894		309.215	6563	6596.8	6652		309.066	1112.6	1090	1106.2
		225.063	3183	3312.4	3196		313.13	6989.6	6978.4	6915.4		313.223	6565.6	6606.6	6617.8		313.073	1114.6	1088	1115.6
		227.948	3183.8	3313.2	3194.8		317.146	6951.4	6967	6899.8		317.24	6548	6627	6606.8		317.086	1114.8	1083.6	1106.2
		230.817	3191.8	3313.2	3212.2		321.167	6965.2	6992	6904.2		321.247	6572.2	6590.2	6620		321.1	1117.6	1086.2	1099.4
		233.742	3204.8	3320.8	3203		325.186	6960.4	7008	6902.8		325.267	6570	6564.4	6662.8		325.104	1123.4	1087	1099.4
		236.607	3206.6	3308.2	3209.2		329.2	6981.4	6988	6903.4		329.277	6561.4	6577.4	6632.4		329.13	1117.2	1080.4	1104
		239.492	3207.2	3313	3196.2		333.214	6958.8	6965.4	6919.8		333.296	6559.6	6625.4	6609.6		333.136	1113.2	1087.2	1103.6
		242.36	3208.2	3306.6	3214		337.231	6962.6	6987.4	6918.4		337.315	6570	6627	6643.8		337.153	1115.6	1085.8	1101.6
		245.224	3206	3326.4	3207		341.253	6975.4	6996	6932		341.328	6564	6610.6	6632.8		341.168	1111.2	1080.2	1100
		248.075	3205.2	3333.4	3215.8		345.271	6954.2	6998.2	6895.2		345.34	6557.4	6621.4	6649.2		345.186	1100.2	1082.6	1101.2
		250.953	3200.2	3330.2	3209.6		349.289	6985.8	6998.8	6893.2		349.35	6537.4	6630.4	6636.6		349.202	1103.6	1067.6	1097.2
		253.824	3225.2	3332.8	3216.8		353.309	6955.4	6988.2	6909.4		353.368	6537.2	6627.6	6626.2		353.215	1113.4	1072.6	1089.2
		256.678	3218	3321.8	3211.4		357.32	6989.2	6965	6889.2		357.374	6543.4	6636.6	6597.2		357.223	1106	1075	1090.6
		259.586	3202.4	3319.2	3222.8		361.335	6937.2	6963.4	6894.8		361.388	6562.6	6655.8	6679.8		361.234	1104.2	1078	1097.6
		262.46	3222.6	3334.2	3225.8		365.364	6983	6960.6	6905		365.396	6529.2	6618.2	6656.8		365.249	1099.4	1073.6	1096.8
		265.342	3219.8	3338.2	3221		369.37	6969.4	6988.8	6910		369.414	6516.6	6636.6	6632.4		369.262	1100.2	1071	1096.6
		268.215	3211.6	3314.8	3220.2		373.38	6972.6	7001.2	6873.8		373.423	6544	6622.2	6638.8		373.267	1107.8	1071.2	1096.8
		271.081	3211.2	3334.4	3224.4		377.408	6985.8	6973.8	6896.8		377.444	6557.2	6630	6627.4		377.282	1103.8	1075	1090.6
		273.947	3215.6	3333.2	3224.4		381.426	6974.6	6977.6	6894.4		381.458	6596	6597.2	6651.2		381.295	1098.8	1070	1093.6
		276.807	3213.6	3328.6	3223.6		385.448	6954.8	6998.4	6888.2		385.475	6524.6	6624.2	6623		385.314	1107.6	1073	1084.4
		279.662	3243.2	3342.6	3232.6		389.467	6975	6994.6	6879.8		389.489	6525	6647.6	6636		389.329	1105.4	1070.6	1091
		282.53	3216	3320	3236.4		393.476	6957.6	6977.6	6869.8		393.504	6525.8	6604.8	6634.8		393.335	1097.8	1071.6	1077.2
		285.405	3249.8	3345.6	3239		397.491	6929.6	7017.2	6895.8		397.524	6506.8	6632	6635.6		397.347	1091.2	1073.8	1085.2
		288.286	3220.2	3341.2	3234.8		401.5	6927	7003.6	6880.8		401.527	6544.8	6635.6	6573.2		401.358	1098	1066.2	1086.4
		291.152	3238.4	3326.6	3232		405.516	6927.6	7006	6915.2		405.545	6549.4	6617	6558.8		405.374	1102.4	1065.8	1087.4
		294.007	3245	3335	3249		409.53	6970.4	6990.2	6898.6		409.553	6528	6639.4	6580.2		409.376	1095	1068.8	1083.2
		296.881	3243.4	3339.4	3248.6		413.549	6952.8	7003	6894		413.567	6559.6	6629.2	6576.6		413.397	1100.4	1072.4	1086.2
		299.744	3242	3344.8	3268.6		417.554	6935.2	7034.2	6883		417.582	6545.4	6634	6563.4		417.411	1089.6	1062.8	1082.4
		302.606	3248.6	3336	3261.4		421.567	6936.4	7060	6863.8		421.595	6545.2	6589.8	6587.6		421.423	1095	1068	1074.2
		305.475	3248.2	3328.6	3246		425.591	6954	7029.6	6860.2		425.613	6527.2	6641	6580		425.432	1101.6	1068.2	1086.4
		308.35	3251	3355.4	3250.6		429.604	6985.4	7014.4	6873.2		429.633	6545.2	6584.4	6618.4		429.437	1096.2	1057.8	1081.2
		311.198	3247.4	3354.6	3259		433.625	6964.4	6973	6867.4		433.648	6557.6	6598.4	6588.2		433.445	1089.8	1067.6	1079
		314.069	3245.4	3354.8	3255		437.65	6929.8	6962.6	6866		437.663	6554.6	6603.2	6603.8		437.459	1091.2	1064.2	1082.2
		316.956	3242.8	3351.2	3255		441.656	6950.8	6989.4	6892		441.676	6537.8	6568	6542.8		441.477	1097.2	1067.6	1073
		319.807	3243.6	3359	3259.6		445.674	6965.4	6975.8	6875		445.692	6525	6585.8	6562		445.482	1088.8	1061.6	1081.6
		322.673	3248.4	3354.6	3251.8		449.682	6945.8	6992.8	6880.8		449.711	6516	6586.4	6602.8		449.492	1095.2	1058.2	1074.8
		325.567	3239.4	3348.8	3267.2		453.697	6969.2	6993	6893.4		453.722	6508.8	6574.8	6583.8		453.505	1087.4	1063.4	1077.2
		328.466	3254	3350.4	3254		457.709	6961.6	6989	6874.2		457.73	6529.6	6583	6565.6		457.527	1101.8	1067.8	1071.4
		331.347	3265.4	3363	3275.4		461.721	6942.6	7017.6	6866.6		461.744	6528.8	6569.2	6553.4		461.537	1089.8	1072.2	1074.4
		334.232	3245.4	3354.2	3268.2		465.742	6962	7028.4	6843		465.749	6521.2	6552.4	6582.4		465.548	1091.4	1063	1079.2
		337.105	3261.4	3358.6	3282.2		469.759	6931.6	7030.2	6866.6		469.764	6497.4	6586.6	6561		469.564	1084.2	1060	1072.4
		339.985	3253.2	3376.4	3268.4		473.77	6973.2	6972.8	6872.6		473.78	6492	6564.4	6575		473.577	1089.4	1059.2	1078.2
		342.854	3249.4	3358.8	3282.4		477.787	6958.6	6965.8	6881.6		477.796	6487.6	6558.4	6570.2		477.592	1088.4	1061.8	1074.2
		345.752	3249.6	3361.2	3273.2		481.805	6953.4	6998.8	6875							481.599	1083.8	1062	1076
		348.622	3266.6	3368.4	3291.8		485.814	6940.6	6963.6	6865							485.613	1088.8	1053.8	1074.4
		351.548	3259.4	3374.6	3279.4		489.831	6924.2	6988.4	6855.4							489.624	1087.4	1052	1076.6
		354.419	3249.4	3359.2	3292.8		493.848	6941	6976	6863.2							493.631	1089.2	1051	1070.4
		357.299	3255.2	3359	3277.4		497.854	6925	7022.6	6855.8							497.641	1091.4	1059.6	1071.8
		360.174	3266.8	3363	3291.4		501.863	6930.6	7002.4	6833							501.645	1090	1057	1072.4
		363.045	3255	3360	3295		505.876	6931.6	7006	6831.8							505.665	1088.4	1049.8	1068.8
		365.924	3270	3355.6	3287.2		509.894	6941.8	7000.6	6864.2							509.674	1085.4	1057.4	1076.6
		368.792	3248	3377.6	3305.6		513.897	6949.2	7029.2	6869							513.693	1080.8	1055.8	1069.4
		371.672	3260.4	3376.4	3310.6		517.917	6928	6987.6	6867							517.713	1088.4	1060.6	1068.6
		374.534	3278	3372.2	3312.4		521.928	6937.2	7021.8	6829.8							521.722	1082.8	1046.4	1071.2
		377.401	3272.2	3366.8	3304		525.939	6964	7009.2	6873							525.743	1076.2	1047.4	1073.8
		380.296	3277	3390.8	3297.8		529.948	6943.4	6994	6860.6							529.755	1078.2	1052	1073.2
		383.159	3274.2	3375	3307.2		533.965	6944.2	6989.2	6828							533.766	1074.6	1051.6	1074.8
		386.03	3286.6	3384	3314.2		537.977	6960.6	7020	6868.2							537.78	1080.8	1053	1068.4
		388.91	3292.2	3370.6	3321		541.985	6932.6	7013.8	6859.2							541.794	1075	1055.4	1061.2
		391.807	3294.2	3376.2	3312.2		546.004	6974.6	7020.6	6866.2							545.811	1081.8	1048.8	1073.2
		394.685	3286.4	3398.8	3324.4		550.023	6962.2	6991.4	6890.4							549.827	1076.8	1046.8	1064.2
		397.586	3300.8	3393.4	3300.8		554.046	6968	7031.6	6881							553.835	1070.4	1050.2	1076.4
		400.461	3297.8	3398.8	3313.6		558.061	6967.6	6999.6	6882.6							557.854	1077.4	1048.6	1066.4
		403.358	3318.6	3393.4	3321.8		562.078	6950	6987.8	6867							561.869	1085.4	1045	1064.6
		406.235	3314.2	3395.6	3316		566.092	6959.6	6996.8	6883.8							565.883	1082.6	1048.8	1065.2
		409.121	3312.8	3398.6	3337.8		570.104	6950.4	7004.2	6892							569.887	1078	1045.6	1064.4
		411.991	3313.6	3389.8	3343.2		574.12	6998.2	6984.4	6880							573.907	1070.4	1042.2	1063.6
		414.867	3310.6	3389.6	3340.4		578.133	6946.8	6990.8	6873.8							577.916	1081.8	1040.8	1057.8
		417.729	3324.2	3387.6	3316.6		582.151	6931.4	6990.2	6861.6							581.928	1078.8	1046.4	1058.6
		420.6	3321.6	3397.8	3331.2		586.168	6983.6	6996.8	6883.4							585.946	1083.4	1044.8	1060.4
		423.481	3307.8	3392.6	3335		590.188	6931.6	6962.8	6883.2							589.962	1075.6	1047.8	1070.2
		426.36	3305	3411.8	3347.8		594.204	6955.6	6978.4	6873.2							593.967	1080.2	1044.6	1054.8
		429.25	3305.2	3389.8	3331.6		598.223	6943.4	6981.6	6899.8							597.991	1079	1042.2	1069
		432.118	3325.6	3416.8	3329.8		602.237	6945.6	6981.6	6882.4							602.01	1086	1037	1066.2
		434.989	3311.6	3417.4	3344.4		606.246	6944.8	6971.8	6882.6							606.025	1077.2	1045.8	1064.4
		437.849	3328.2	3420.6	3344.4		610.261	6961.2	6980.6	6888.8							610.045	1074.4	1047.4	1061.6
		440.741	3330	3412	3353.2		614.278	6935.6	6960.8	6864.8							614.061	1076	1039.8	1062.6
		443.618	3317.4	3414.4	3350		618.292	6939.2	6999.6	6886.4							618.079	1067	1050.2	1067.2
		446.482	3329.4	3416	3352.4		622.307	6925.2	6982.8	6893							622.097	1070.8	1045.8	1059.8
		449.367	3305.6	3419.2	3354.8		626.349	6943.6	6977.4	6862.4							626.119	1067.2	1039.8	1063.4
		452.263	3315	3409.8	3335.6		630.371	6925	6963	6856							630.129	1075.2	1040.4	1057.2
		455.137	3323.2	3429.6	3342.6		634.388	6940.2	6987.6	6869.8							634.142	1072.2	1038	1063.4
		458.028	3318.8	3434.2	3324		638.405	6957.4	6967.2	6858.4							638.163	1064.8	1045.6	1062.8
		460.875	3322.8	3431	3338.6		642.413	6950.6	6984.8	6860							642.179	1074.4	1037.6	1057.6
		463.76	3324.8	3422.8	3347		646.435	6959.8	6992.4	6845							646.183	1067.6	1036.8	1061.6
		466.631	3348.6	3426.8	3337		650.445	6929	7033.6	6848.8							650.19	1067.2	1040.2	1069.6
		469.501	3345.2	3424.8	3364		654.463	6935	6994.2	6856.6							654.2	1070.6	1040.6	1058
		472.367	3339.4	3448	3372		658.486	6919.2	6984.4	6856.2							658.212	1073.6	1035.4	1065.8
		475.233	3342.2	3439.2	3383.4		662.493	6925.8	6981	6849.6							662.22	1070.6	1042.4	1058.6
		478.117	3329	3433	3355.6		666.51	6875.8	6983.6	6866.6							666.244	1071.8	1041.2	1055.8
		480.986	3328.4	3432.2	3363.6		670.523	6907.4	6986.4	6878.8							670.26	1069.6	1028.8	1061.4
		483.857	3342.4	3432.6	3358.2		674.538	6938.8	6994.2	6884.8							674.267	1076.8	1035.2	1061.2
		486.743	3348.2	3439	3394.6		678.566	6936.6	7004.6	6842.8							678.28	1070.2	1037.2	1058.8
		489.62	3356.6	3433.2	3375.8		682.576	6923.2	6989.6	6861.6							682.294	1068.6	1035	1053.6
		492.524	3354	3429.8	3386		686.597	6900.8	6995.2	6890.8							686.313	1070.6	1036.6	1055.4
		495.386	3341.4	3424.8	3387		690.605	6934.4	6996.8	6825.6							690.326	1065.8	1033.6	1048.4
		498.255	3354	3452	3377		694.618	6932.8	6976.6	6830.4							694.343	1065.8	1027.4	1054
		501.112	3353.6	3442.6	3378		698.623	6937.8	7001	6859							698.362	1066	1028.8	1049.6
		503.991	3352.2	3440.2	3390		702.641	6946.6	7010.4	6865.8							702.377	1060	1028.2	1051.6
		506.848	3339.4	3445.2	3376.6		706.647	6935.8	7004	6874							706.386	1063.6	1027	1053.8
		509.752	3344.4	3447.6	3386.8		710.666	6931.6	6987	6842.4							710.398	1067.8	1028.8	1052
		512.622	3351.8	3453.2	3383.6		714.67	6935.6	6974.2	6849.8							714.414	1067.8	1029.6	1052.2
		515.504	3344.4	3440.2	3401.6		718.693	6951.6	6996	6858.2							718.422	1063.6	1037.6	1053.4
		518.4	3332	3451	3392.4		722.718	6936.8	6993.2	6895.2							722.434	1065	1036	1047.2
		521.287	3337.2	3454.6	3408.6		726.73	6956.8	6969.8	6876.4							726.446	1062.4	1031.6	1050.8
		524.156	3353.4	3467.4	3400		730.741	6949.8	6982.6	6871.8							730.453	1054.8	1031.4	1055.2
		527.016	3365.4	3443.6	3395.4		734.75	6986.8	6957	6897							734.462	1061.8	1032.2	1051.2
		529.881	3360.2	3454.6	3396		738.766	6961.8	6972.8	6841.4							738.465	1061.2	1036.4	1054.6
		532.778	3334.6	3442.4	3409.8		742.788	6967.4	6980.8	6874.4							742.47	1071.8	1034.6	1050
		535.644	3380.6	3457.4	3418		746.798	6970.4	6944.6	6874							746.483	1064	1031	1047.4
		538.512	3393.2	3453.2	3408		750.804	6950.8	6929.8	6870.4							750.492	1065.6	1024.8	1055
		541.388	3368.2	3452.8	3416.2		754.823	6962.8	6953.2	6887.8							754.5	1057.8	1031	1050
		544.27	3366.2	3459.8	3419.6		758.832	6919.4	6925.6	6889							758.51	1057.2	1030	1043.8
		547.134	3374.4	3463.8	3403.2		762.853	6976.8	6941.6	6859.2							762.519	1065	1034.2	1044.8
		549.994	3379.4	3463.2	3402.8		766.871	6944.4	6999	6846							766.531	1063.2	1030.2	1045.2
		552.845	3380.6	3468.4	3406.8		770.89	6956.6	6982	6884.8							770.555	1065.4	1031.8	1049.8
		555.715	3387	3481.2	3428.2		774.912	6955	6955.8	6846.8							774.557	1062.8	1033.2	1049.6
		558.591	3372.6	3469.2	3412.4		778.929	6982.2	6964.4	6866.8							778.569	1066.4	1024	1051
		561.463	3383.4	3482	3409.8		782.939	6937.4	6978.2	6841.2
		564.334	3379.6	3459	3416.8		786.956	6968.6	6946	6839.2
		567.202	3376.4	3485.4	3427		790.979	6941.2	6952.8	6864.6
		570.064	3389	3477.6	3400.8		794.997	6950	6959	6837
		572.921	3386.6	3477	3415.6		799.014	6933	6957	6861.2
		575.79	3389	3491.4	3426.2		803.034	6933.6	6969.4	6858.6
		578.664	3402.8	3483.8	3435.8		807.042	6889.6	6932	6887.6
		581.517	3384.2	3470.4	3431.2		811.059	6911.6	6964.6	6883.2
		584.397	3398.4	3488.8	3422.4		815.077	6911.8	6945	6880.4
		587.263	3382.6	3481.8	3439.4		819.088	6940.4	6975.8	6844.4
		590.133	3387.8	3482.6	3448.4		823.109	6888.8	6964.4	6865.8
		592.989	3386.8	3478.8	3431.6		827.121	6919	6939.8	6837
		595.874	3406.2	3496.2	3436.4		831.137	6899.8	6955	6865.4
		598.742	3392.4	3485	3434.6		835.154	6929.4	6949.6	6871.2
		601.656	3386.2	3495.2	3422.6		839.161	6928.6	6973	6890.8
		604.522	3399.8	3503.4	3418.2		843.171	6915.6	6934.2	6852.4
		607.394	3397.8	3503.8	3451.4		847.183	6892.6	6978	6885.4
		610.305	3395.6	3489.2	3438.4		851.203	6911.6	6964	6859.8
		613.193	3422	3497.2	3447.6		855.23	6900.6	6944	6850.8
		616.085	3397.6	3500.4	3448		859.238	6907.8	6947	6874.2
		618.989	3391.2	3499.8	3455.2		863.244	6872	6933.2	6846.8
		621.947	3408.2	3508.6	3438.2		867.254	6929.8	6935.4	6842.8
		624.845	3407	3499.2	3463.2		871.272	6871.2	6946.4	6868.6
		627.734	3396.6	3504.4	3465.2		875.282	6884.4	6961.2	6834.8
		630.616	3397.8	3493.6	3462		879.302	6912.4	6971.8	6831.6
		633.504	3419.4	3519.2	3465.8		883.322	6927.6	6986.4	6845
		636.405	3393.6	3517.6	3458.6		887.339	6875.4	6958.6	6834.6
		639.282	3425.2	3506.6	3482.6		891.355	6903.2	6927.8	6831
		642.179	3393.4	3513.4	3457.2		895.376	6898.4	6942	6860.8
		645.081	3407.8	3505.8	3460.4		899.393	6880.2	6958.2	6814
		647.947	3426.2	3512	3447.6
		650.841	3415.4	3520.8	3454.4
		653.737	3414.2	3498.4	3457.6
		656.635	3423.2	3524.2	3470.8
		659.559	3404	3526.8	3443.4
		662.441	3385.2	3505.2	3465.4
		665.34	3414.4	3522.6	3440.2
		668.238	3410.4	3516.2	3464
		671.117	3384	3524.6	3454.4
		674.015	3420.4	3532.8	3453
		676.908	3413.2	3525.4	3455.8
		679.818	3410	3508	3478.2
		682.669	3422.4	3526.4	3459
		685.544	3438	3540	3477.8
		688.417	3456.4	3537.4	3483.2
		691.298	3416.6	3523.4	3491
		694.182	3419.6	3528.2	3481.2
		697.099	3428.2	3531.2	3476.4
		699.967	3417.4	3517.4	3487
		702.822	3425.4	3548.2	3482.6
		705.729	3440.2	3538.8	3477.6
		708.611	3425.6	3532.8	3479.2
		711.497	3452.2	3527.2	3488.2
		714.388	3432.6	3535	3493.2
		717.302	3444.6	3534.6	3476.8
		720.17	3434	3521.4	3483
		723.051	3427.2	3549.8	3509.4
		725.941	3417	3540.4	3500
		728.816	3420.2	3537.4	3490.8
		731.707	3413.6	3532	3481.2
		734.579	3414.6	3544.6	3491.8
		737.395	3426.4	3548	3487.4
		740.245	3419	3553.4	3489
		743.105	3435.4	3544	3500
		745.963	3444.6	3549.6	3507.2
		748.821	3430.2	3551.2	3504.6
		751.667	3440.8	3558.8	3498.2
		754.515	3463.8	3541.2	3492.2
		757.389	3436	3545.8	3516
		760.24	3445.6	3550	3514
		763.068	3443.4	3549.2	3521
		765.927	3431.4	3549.8	3514.2
		768.807	3442.4	3547.4	3507.8
		771.674	3424.2	3567.2	3498.6
		774.507	3436	3554.8	3517.8
		777.354	3445.4	3562	3514.2
		780.235	3446.4	3563.8	3504
		783.083	3446.6	3559.2	3512.8
		785.932	3449.8	3554.4	3529.4
		788.798	3453	3578.6	3521.4
		791.641	3467.6	3557.8	3527.4
		794.496	3461.6	3582.6	3540.8
		797.345	3458	3591.2	3531.4
		800.207	3467	3565.6	3521.8
		803.062	3456.2	3577.8	3529.2
		805.911	3457	3564.4	3507.8
		808.774	3454.2	3566.8	3529.4
		811.628	3466.8	3577.4	3538.8
		814.49	3462.8	3567.4	3528.6
		817.34	3463.8	3589	3545
		820.244	3465	3567.8	3535.6
		823.109	3472.6	3585.8	3537
		825.97	3467.8	3594.2	3530.6
		828.844	3467.4	3573	3534.4
		831.721	3446	3567.2	3540.8
		834.596	3466.2	3581	3537.8
		837.463	3471.4	3581	3547.2
		840.316	3469.2	3587	3543.8
		843.21	3442	3614.6	3545.8
		846.073	3461.6	3584.4	3557
		848.96	3460.2	3591.4	3545
		851.854	3474.8	3595.4	3551.8
		854.729	3466.2	3589.2	3535.2
		857.62	3475	3586.2	3557
		860.519	3478.2	3588	3565.2
		863.38	3482.8	3571.4	3564.6
		866.232	3493.4	3586	3565.2
		869.097	3494.2	3600	3556
		872.005	3484.4	3590.4	3552.2
		874.883	3499	3592.2	3564.4
		877.735	3489.8	3602	3557.2
		880.594	3482.2	3588.6	3570
		883.462	3483.8	3596	3557
		886.34	3480	3607.6	3583.8
		889.213	3492.2	3598.8	3562.2
		892.057	3473.2	3603.2	3590.2
		894.889	3492.6	3598.2	3576.2
		897.742	3488.6	3609.8	3570.2
		900.628	3499.8	3589.6	3563.2
		903.516	3503.8	3609.4	3577.4
		906.457	3507.8	3595.4	3601
		909.294	3516	3600.2	3589
		912.163	3502.4	3594.2	3579.8
		915.023	3512.8	3597.6	3584.8
		917.885	3515.6	3602	3586.8
		920.745	3505	3589.4	3586
		923.612	3522.4	3594.6	3594
		926.476	3515.2	3617.4	3581.8
		929.337	3518.2	3592.6	3574
		932.195	3511	3621.6	3576.2
		935.049	3507.6	3627.6	3581.8
		937.903	3518.8	3607.8	3575.6
		940.783	3511.2	3615	3585.8
		943.638	3519.8	3606.6	3587.4
		946.501	3526.8	3623.2	3593.4
		949.361	3533.8	3592.6	3600.4
		952.227	3537.6	3626	3606.2
		955.09	3512.6	3623.2	3578.4
		957.958	3532.6	3611.4	3607
		960.808	3516.8	3630.4	3587.2
		963.666	3517.2	3611.8	3596.4
		966.539	3511.4	3620.2	3609.6
		969.404	3550	3623.8	3618.8
		972.276	3536.8	3636	3592.6
		975.157	3514.6	3612.8	3606.2
		978.03	3523	3627.2	3599.4
		980.871	3532.4	3638.6	3617.8
		983.737	3538.2	3623.6	3597
		986.594	3545.2	3624.2	3597.6
		989.468	3533	3632.2	3594.8
		992.338	3553.2	3633.2	3604.4
		995.223	3550.6	3629	3618.4
		998.077	3537.6	3624	3606.2
		1000.94	3524	3622.6	3592.6
		1003.78	3539.6	3637.6	3628.8
		1006.64	3544.6	3639.2	3617.4
		1009.52	3547.4	3619.2	3627.6
		1012.4	3542.8	3636.2	3629.6
		1015.27	3523.8	3644	3612.6
		1018.15	3544.2	3651	3614.6
		1021	3541.8	3648.2	3608.8
		1023.89	3554.2	3625.6	3626.2
		1026.75	3546.6	3641.6	3614.4
		1029.66	3554.6	3644.6	3627.4
		1032.53	3545.8	3650.8	3611.8
		1035.41	3537.2	3633.6	3631
		1038.27	3546	3642.4	3622
		1041.14	3547.6	3646.6	3637.2
		1043.99	3550	3620	3631.6
		1046.86	3549.2	3644.4	3642.8
		1049.73	3530.2	3652.8	3630.2
		1052.59	3541.8	3644	3622.2
		1055.46	3549.8	3645.8	3622.4
		1058.38	3566.4	3646.2	3653.8
		1061.26	3537.8	3647.2	3627.6
		1064.14	3560.8	3646	3629
		1067.01	3550.8	3621.2	3638.8
		1069.9	3541.6	3646.6	3664.8
		1072.79	3559	3655	3648.8
		1075.65	3559.6	3637.8	3631.2
		1078.51	3568.2	3648.8	3627.6
		1081.38	3562.8	3647	3636.6
		1084.24	3568.2	3646.2	3641.2
		1087.1	3557	3648.2	3634.6
		1089.95	3555	3653	3638.8
		1092.78	3566	3655.2	3647.2
		1095.61	3569.2	3645.8	3646.8
		1098.46	3561.2	3648.4	3659.8
		1101.32	3571.6	3672.4	3644.8
		1104.18	3571.2	3657	3658.6
		1107.03	3570.4	3672.2	3660.2
		1109.93	3557	3650.2	3644
		1112.82	3558.8	3659.4	3665.2
		1115.72	3578.6	3656.4	3655.2
		1118.61	3546.6	3660.6	3670
		1121.48	3577.2	3661.8	3661.8
		1124.36	3562.8	3661.4	3659.2
		1127.24	3590.6	3662.6	3667.4
		1130.1	3582.2	3677.4	3655
		1132.97	3584.4	3667.2	3673
		1135.88	3567.4	3674.4	3655.8
		1138.75	3587	3672	3656.4
		1141.62	3581.6	3662.8	3648.8
		1144.44	3584.8	3686.4	3644.6
		1147.31	3580.6	3676.6	3650.6
		1150.17	3574.2	3672.8	3668.6
		1153.04	3577.6	3666.2	3662.8
		1155.93	3561.2	3688.8	3672.6
		1158.81	3582.2	3665	3659.6
		1161.68	3584.8	3662.8	3656.2
		1164.55	3584.6	3681.8	3666.2
		1167.43	3590.6	3671.8	3666.4
		1170.27	3585.4	3676.8	3671.4
		1173.13	3592	3681	3665.2
		1175.98	3593.2	3674	3670
		1178.84	3568.8	3681.4	3675.4
		1181.71	3591.2	3683.8	3664.6
		1184.58	3582.6	3675.6	3677.6
		1187.45	3596.6	3688.8	3672.4
		1190.33	3571.2	3663.2	3681.2
		1193.19	3602.2	3679.4	3689.8
		1196.05	3580	3679.8	3682.2
		1198.93	3592.4	3666.8	3682.8
		1201.81	3594	3694.8	3684.6
		1204.7	3595	3697.8	3673.2
		1207.58	3586.2	3699.2	3688.8
		1210.44	3602.6	3687.8	3669.8
		1213.35	3583.8	3692	3683.2
		1216.21	3609.8	3692.4	3693.6
		1219.12	3601	3694.6	3680
		1222.02	3602.4	3697.2	3679.4
		1224.9	3600.6	3686.8	3680
		1227.77	3602.8	3686.6	3679.8
		1230.64	3613.4	3689.2	3696.8
		1233.52	3605	3696.2	3681.4
		1236.39	3595.4	3723	3690.2
		1239.29	3594.8	3710.8	3681.8
		1242.16	3604	3700	3699.6
		1245.03	3613.2	3707.4	3692.6
		1247.93	3610	3692	3681.4
		1250.82	3613.6	3695.8	3711.8
		1253.7	3608	3692.6	3696.2
		1256.55	3619.2	3709	3697
		1259.43	3614.6	3696.8	3688.8
		1262.33	3599.8	3704.6	3715.4
		1265.21	3591.8	3688.6	3701.2
		1268.09	3614.8	3701	3702
		1270.97	3600.2	3701.4	3712.4
		1273.84	3604.6	3687	3715.6
		1276.71	3612.4	3698.2	3704
		1279.56	3624.6	3692.6	3690.4
		1282.43	3637.8	3717	3691.2
		1285.3	3600.8	3707.6	3705.2
		1288.17	3612	3705.2	3693.6
		1291.06	3611.6	3707.6	3699.4
		1293.93	3602.2	3694	3702.6
		1296.8	3624.6	3721.6	3711.4
		1299.66	3614.4	3712.8	3707
		1302.53	3610.4	3709.6	3701.4
		1305.39	3606.6	3704.8	3729.2
		1308.26	3614.2	3695.4	3703.6
		1311.12	3610	3713	3690.6
		1314.01	3608.8	3689.8	3700
		1316.88	3609.2	3724.8	3699
		1319.75	3604.2	3734	3696.8
		1322.64	3630.2	3711.8	3731
		1325.5	3638.8	3713.8	3704
		1328.37	3605	3726.4	3713.2
		1331.24	3625.2	3721	3714.6
		1334.12	3624.2	3733.2	3708.6
		1336.99	3620.2	3724.4	3714
		1339.85	3624.6	3712.8	3717
		1342.72	3642.8	3718.8	3713.6
		1345.59	3624	3710.6	3710.2
		1348.47	3612.8	3714.8	3711.2
		1351.41	3627.6	3725.2	3720.2
		1354.3	3627.2	3725	3720.6
		1357.16	3625.6	3687	3729.4
		1360.02	3629	3729.4	3729.6
		1362.9	3635.8	3701.2	3740.4
		1365.78	3637.4	3728.6	3722.8
		1368.64	3633.2	3711.6	3732
		1371.52	3620	3709.8	3700.8
		1374.38	3603.6	3734	3713.2
		1377.27	3652.6	3713	3720
		1380.11	3607.4	3730.4	3729.2
		1383.01	3641	3724.6	3720
		1385.88	3627	3704	3733
		1388.75	3634.6	3736.6	3741.6
		1391.62	3626.2	3717.6	3731.2
		1394.51	3641.6	3700.4	3726.8
		1397.39	3626.4	3709.6	3731.8
		1400.27	3622.8	3724.2	3729.4
		1403.15	3609.2	3725.2	3734
		1406.03	3646.2	3731.6	3738.8
		1408.9	3650.6	3735.8	3747.6
		1411.77	3638.4	3733.8	3726.2
		1414.63	3621.4	3740.6	3732.6
		1417.52	3631.6	3743.2	3741.8
		1420.39	3639	3724.2	3743.6
		1423.29	3627.4	3719.8	3742.8
		1426.2	3641.4	3733	3744
		1429.09	3616.6	3720.6	3737.8
		1431.96	3646.8	3716.6	3749.8
		1434.83	3629.4	3708.6	3719.6
		1437.72	3631	3740.2	3731
		1440.59	3647.4	3744.2	3732.8
		1443.49	3651.4	3728.8	3756.2
		1446.37	3656.6	3710.6	3749.4
		1449.27	3629	3745.4	3741.4
		1452.16	3644.2	3722.6	3739.8
		1455.04	3639.8	3734.4	3745
		1457.91	3652.8	3725	3725.8
		1460.78	3652.4	3730.6	3732.6
		1463.67	3638.4	3742.8	3752.6
		1466.55	3653.2	3729.2	3735
		1469.42	3655.2	3729.2	3741
		1472.29	3648.4	3720.4	3752.4
		1475.17	3649.4	3728.2	3755.2
		1478.12	3651.6	3764.6	3742.4
		1481.01	3648.4	3754	3748.2
		1483.87	3643.8	3736	3754.6
		1486.73	3655.8	3734.4	3737
		1489.61	3669.2	3739	3748.6
		1492.47	3653.8	3732.2	3736.2
		1495.34	3650.8	3739.6	3753.4
		1498.23	3647.2	3731.4	3753.4
		1501.11	3637.8	3747.6	3750
		1503.98	3662.4	3750.2	3748
		1506.88	3650.2	3733.2	3748.2
		1509.76	3671.4	3751.8	3755.4
		1512.64	3666.4	3725.6	3748.2
		1515.53	3661.6	3735.2	3738.8
		1518.41	3650	3741.6	3740
		1521.27	3686	3720.4	3748.6
		1524.19	3658.2	3737.6	3739.2
		1527.08	3663.2	3736.4	3754.8
		1529.97	3628.8	3726	3761.4
		1532.85	3663.8	3740.6	3771.6
		1535.73	3661.6	3731.8	3751.8
		1538.6	3656.2	3729	3738.2
		1541.48	3674.4	3722.4	3778
		1544.36	3657.2	3741.8	3772.4
		1547.23	3638.2	3732	3772.6
		1550.14	3676.8	3751.6	3782.2
		1553.01	3675.8	3762	3749.4
		1555.9	3665.8	3750.4	3754.2
		1558.77	3683.4	3749.8	3775.2
		1561.66	3670.8	3746.4	3767.2
		1564.55	3667	3733	3757
		1567.41	3658.8	3746.8	3761.4
		1570.31	3658.4	3743	3758
		1573.19	3655.2	3744.2	3745
		1576.08	3670	3744.4	3774.6
		1578.94	3649.2	3737.8	3770.2
		1581.81	3655.8	3742.8	3758.6
		1584.72	3652.8	3737.8	3766.8
		1587.63	3664.8	3742.2	3772.4
		1590.53	3656.6	3747.2	3777.4
		1593.43	3671.8	3746.6	3760.4
		1596.32	3674.4	3747	3759.6
		1599.21	3657.4	3740.2	3771.6
		1602.12	3665.4	3751.2	3765.4
		1605.02	3681.2	3756.4	3772.4
		1607.92	3679	3741.8	3766.8
		1610.81	3676.8	3746	3760.6
		1613.69	3680.6	3739.4	3752.6
		1616.6	3664.6	3737.2	3780.4
		1619.47	3675.4	3763.2	3776.2
		1622.36	3667.6	3745	3757.6
		1625.25	3674.2	3745.6	3757
		1628.14	3678	3760.4	3773.6
		1631.03	3666	3748.6	3758.4
		1633.92	3673	3756	3755
		1636.82	3673.2	3758.6	3777.2
		1639.72	3669.2	3765.6	3774
		1642.63	3677.8	3763.4	3772.4
		1645.5	3671.4	3782.8	3753.6
		1648.38	3679.4	3751.8	3759
		1651.26	3683.2	3771.2	3757.2
		1654.13	3673.8	3745.6	3784.2
		1656.99	3666.4	3761.2	3755.6
		1659.91	3674.6	3753	3773.4
		1662.81	3698.4	3765	3797.8
		1665.72	3682.4	3759.6	3785
		1668.61	3672.8	3753.4	3773.4
		1671.54	3672.6	3763.2	3762.2
		1674.44	3683.8	3768.4	3777.2
		1677.35	3671.6	3759.4	3787
		1680.26	3669.4	3750.8	3784.6
		1683.15	3675.8	3753.6	3786.6
		1686.05	3673.8	3772.8	3772.4
		1688.93	3671.4	3765.2	3761.8
		1691.8	3693.4	3763.4	3789.2
		1694.7	3681.8	3751.8	3790.4
		1697.6	3685.8	3762.2	3768
		1700.5	3697.8	3773.4	3784.4
		1703.41	3654.2	3760	3785.4
		1706.32	3681.4	3764.6	3779.6
		1709.2	3673.4	3761	3754.6
		1712.08	3701.6	3750	3777
		1714.96	3675.8	3758.4	3782.6
		1717.86	3681	3752	3799.8
		1720.73	3682.8	3746.6	3786.2
		1723.63	3667.6	3757	3796.2
		1726.5	3675.6	3783.2	3785.4
		1729.37	3690	3755	3776.8
		1732.27	3680.6	3776.4	3729
		1735.14	3686.6	3743.6	3746.4
		1738.06	3685.8	3764.6	3756.2
		1740.93	3697.6	3757.8	3764.8
		1743.82	3691	3750	3757
		1746.7	3677.2	3771	3761.8
		1749.58	3693.4	3771	3738.8
		1752.46	3663	3773.8	3762.4
		1755.34	3682	3768.8	3743.2
		1758.23	3697.2	3764.8	3746.2
		1761.11	3662.8	3758.8	3762.8
		1763.99	3668	3771.8	3767.2
		1766.9	3670	3775.2	3760
		1769.76	3677.2	3760.8	3763.4
		1772.67	3683.4	3785	3742.4
		1775.55	3660.2	3772.6	3762.6
		1778.44	3688	3766.2	3754.4
		1781.31	3689.6	3791.8	3754.2
		1784.2	3690	3777.6	3743
		1787.08	3690.4	3788.6	3765.4
		1789.95	3690	3785.2	3764
		1792.81	3686.8	3769.6	3756

## Sheet: Figure 5.
Figure 5. a		Cy3 – BHQ-1					Cy3 – BHQ-2					Cy3 – Dab					FAM – BHQ-1					BHQ-1 – FAM					FAM – Dab						Figure 5. c		Cy3 – Dab
		[Dop] (μM)	R1	R2	R3		[Dop] (μM)	R1	R2	R3		[Dop] (μM)	R1	R2	R3		[Dop] (μM)	R1	R2	R3		[Dop] (μM)	R1	R2	R3		[Dop] (μM)	R1	R2	R3					Target	R1	R2	R3
		0	8176	8001	8039		0	5345	5500	5363		0	6277	6741	6477		0	8619	9027	9418		0	6470	7502	7715		0	11042	12218	12406					DOP	5113	4874	5571
		1	7759	7469	7756		0.5	5443	5546	5850		1	7098	7171	6998		1	6950	7410	7169		1	6394	6725	6784		1	9918	10489	10411					NOR	6810	7095	7512
		2	7911	8137	7739		1	5474	4888	5332		2	5817	6833	7207		2	5959	6108	6252		2	5782	6319	6798		2	8495	8922	11005					SER	6956	7070	6878
		5	7498	7758	7624		2	5235	5465	5187		5	7032	7151	6689		5	4555	4857	4731		5	4717	4813	5028		5	7517	8571	8592					GLU	7487	7688	8596
		10	7271	7345	6916		5	5297	5348	5071		10	6619	6476	6409		10	3672	3743	3682		10	3575	3917	3914		10	6485	7146	7143					COR	9103	9372	8767
		20	6406	6764	6741		10	5242	4824	4758		20	5600	5851	5347		20	3226	3016	3022		20	3234	3561	3548		20	6435	5978	6435					No	7669	8239	8498
		50	6075	5992	6004		20	4550	4494	4408		50	5861	5582	5610		50	2442	2387	2447		50	3001	2949	2747		50	6037	5824	5879
		100	5203	5522	5342		50	4171	4153	4444		100	5007	5251	5012		100	2195	2217	2273		100	2592	2518	2528		100	5100	6294	5636					Cy3 – BHQ-1
		200	4890	4800	4512		100	3926	3915	3773		200	3967	4079	4315		200	2059	2092	2101		200	2459	2722	2481		200	5096	5241	6190					Target	R1	R2	R3
		500	4253	4226	3857		200	3615	3206	3692		500	2690	3016	2808		500	1763	1708	1714		500	2068	2324	2098		500	4271	4047	4306					DOP	5064	4971	4772
		1000	3765	3448	3235		500	3207	3029	3045		1000	1592	1540	1126		1000	1460	1506	1411		1000	1377	1510	1378		1000	3158	3412	3124					NOR	6261	5997	6057
		2000	2342	2363	2223		1000	3005	2794	2683		2000	718	643	629		2000	1113	1135	927		2000	826	938	801		2000	2076	2281	1922					SER	6952	7680	6707
																																			GLU	6938	7120	6871
																																			COR	7159	7451	7485
Figure 5. b		Cy3 – BHQ-1					Cy3 – BHQ-2		Need to lower Z to 3.495 for Cy3-BHQ-2			Cy3 – Dab		Need to lower Z to 2.776 for Cy3-Dab			FAM – BHQ-1					BHQ-1 – FAM					FAM – Dab								No	6863	6876	7035
		[Dop] (μM)	RMC				[Dop] (μM)	RMC				[Dop] (μM)	RMC				[Dop] (μM)	RMC				[Dop] (μM)	RMC				[Dop] (μM)	RMC
																																			FAM – Dab
		0.001	4616.6				0.001	3874.69				0.001	19724.3				0.001	139.611				0.001	749.639				0.001	231.983							Target	R1	R2	R3
		0.001	4595.4				0.001	3856.89				0.001	19633.7				0.001	138.975				0.001	746.201				0.001	230.923							DOP	6271	6240	6801
		0.00101	4574.29				0.00101	3839.18				0.00101	19543.5				0.00101	138.341				0.00101	742.778				0.00101	229.867							NOR	8697	8938	8841
		0.00101	4553.28				0.00101	3821.55				0.00101	19453.7				0.00101	137.71				0.00101	739.372				0.00101	228.816							SER	10609	11430	10315
		0.00102	4532.37				0.00102	3804				0.00102	19364.3				0.00102	137.083				0.00102	735.98				0.00102	227.769							GLU	14726	14023	13814
		0.00102	4511.55				0.00102	3786.53				0.00102	19275.4				0.00102	136.458				0.00102	732.605				0.00102	226.728							COR	15615	15667	16043
		0.00103	4490.83				0.00103	3769.14				0.00103	19186.8				0.00103	135.836				0.00103	729.245				0.00103	225.691							No	14726	14949	15164
		0.00103	4470.2				0.00103	3751.83				0.00103	19098.7				0.00103	135.216				0.00103	725.9				0.00103	224.659
		0.00104	4449.66				0.00104	3734.6				0.00104	19010.9				0.00104	134.6				0.00104	722.571				0.00104	223.632							FAM – BHQ-1
		0.00104	4429.23				0.00104	3717.45				0.00104	18923.6				0.00104	133.986				0.00104	719.257				0.00104	222.61							Target	R1	R2	R3
		0.00105	4408.88				0.00105	3700.37				0.00105	18836.7				0.00105	133.376				0.00105	715.958				0.00105	221.592							DOP	1428	1384	1360
		0.00105	4388.63				0.00105	3683.38				0.00105	18750.1				0.00105	132.768				0.00105	712.675				0.00105	220.579							NOR	2490	2465	2343
		0.00106	4368.47				0.00106	3666.46				0.00106	18664				0.00106	132.163				0.00106	709.406				0.00106	219.571							SER	2967	3046	3026
		0.00106	4348.41				0.00106	3649.62				0.00106	18578.2				0.00106	131.56				0.00106	706.153				0.00106	218.567							GLU	4819	4636	4811
		0.00107	4328.43				0.00107	3632.86				0.00107	18492.9				0.00107	130.961				0.00107	702.914				0.00107	217.568							COR	5991	5845	5872
		0.00107	4308.55				0.00107	3616.18				0.00107	18407.9				0.00107	130.364				0.00107	699.691				0.00107	216.573							No	4592	4616	4613
		0.00108	4288.76				0.00108	3599.57				0.00108	18323.4				0.00108	129.77				0.00108	696.482				0.00108	215.583
		0.00108	4269.06				0.00108	3583.04				0.00108	18239.2				0.00108	129.178				0.00108	693.288				0.00108	214.598
		0.00109	4249.46				0.00109	3566.58				0.00109	18155.4				0.00109	128.59				0.00109	690.108				0.00109	213.617
		0.00109	4229.94				0.00109	3550.2				0.00109	18072				0.00109	128.004				0.00109	686.944				0.00109	212.64
		0.0011	4210.51				0.0011	3533.9				0.0011	17989				0.0011	127.421				0.0011	683.793				0.0011	211.668
		0.0011	4191.17				0.0011	3517.67				0.0011	17906.3				0.0011	126.84				0.0011	680.658				0.0011	210.701
		0.00111	4171.92				0.00111	3501.52				0.00111	17824.1				0.00111	126.262				0.00111	677.536				0.00111	209.738
		0.00111	4152.76				0.00111	3485.44				0.00111	17742.2				0.00111	125.687				0.00111	674.429				0.00111	208.779
		0.00112	4133.68				0.00112	3469.43				0.00112	17660.7				0.00112	125.114				0.00112	671.336				0.00112	207.825
		0.00112	4114.7				0.00112	3453.5				0.00112	17579.5				0.00112	124.544				0.00112	668.258				0.00112	206.875
		0.00113	4095.8				0.00113	3437.64				0.00113	17498.8				0.00113	123.977				0.00113	665.193				0.00113	205.93
		0.00113	4076.98				0.00113	3421.85				0.00113	17418.4				0.00113	123.412				0.00113	662.143				0.00113	204.989
		0.00114	4058.26				0.00114	3406.13				0.00114	17338.4				0.00114	122.85				0.00114	659.107				0.00114	204.052
		0.00114	4039.62				0.00114	3390.49				0.00114	17258.7				0.00114	122.291				0.00114	656.084				0.00114	203.12
		0.00115	4021.06				0.00115	3374.92				0.00115	17179.4				0.00115	121.734				0.00115	653.076				0.00115	202.191
		0.00115	4002.59				0.00115	3359.42				0.00115	17100.5				0.00115	121.179				0.00115	650.081				0.00115	201.268
		0.00116	3984.21				0.00116	3343.99				0.00116	17021.9				0.00116	120.627				0.00116	647.1				0.00116	200.348
		0.00116	3965.91				0.00116	3328.64				0.00116	16943.7				0.00116	120.078				0.00116	644.133				0.00116	199.432
		0.00117	3947.69				0.00117	3313.35				0.00117	16865.9				0.00117	119.531				0.00117	641.18				0.00117	198.521
		0.00117	3929.56				0.00117	3298.14				0.00117	16788.4				0.00117	118.987				0.00117	638.24				0.00117	197.614
		0.00118	3911.51				0.00118	3282.99				0.00118	16711.3				0.00118	118.445				0.00118	635.313				0.00118	196.711
		0.00119	3893.55				0.00119	3267.91				0.00119	16634.5				0.00119	117.906				0.00119	632.4				0.00119	195.812
		0.00119	3875.66				0.00119	3252.9				0.00119	16558.1				0.00119	117.369				0.00119	629.501				0.00119	194.918
		0.0012	3857.86				0.0012	3237.97				0.0012	16482				0.0012	116.834				0.0012	626.614				0.0012	194.027
		0.0012	3840.14				0.0012	3223.1				0.0012	16406.3				0.0012	116.303				0.0012	623.741				0.0012	193.141
		0.00121	3822.51				0.00121	3208.3				0.00121	16330.9				0.00121	115.773				0.00121	620.881				0.00121	192.259
		0.00121	3804.95				0.00121	3193.56				0.00121	16255.9				0.00121	115.246				0.00121	618.035				0.00121	191.38
		0.00122	3787.47				0.00122	3178.9				0.00122	16181.2				0.00122	114.721				0.00122	615.201				0.00122	190.506
		0.00122	3770.08				0.00122	3164.3				0.00122	16106.9				0.00122	114.199				0.00122	612.38				0.00122	189.636
		0.00123	3752.76				0.00123	3149.77				0.00123	16032.9				0.00123	113.679				0.00123	609.573				0.00123	188.77
		0.00124	3735.53				0.00124	3135.3				0.00124	15959.3				0.00124	113.162				0.00124	606.778				0.00124	187.907
		0.00124	3718.37				0.00124	3120.9				0.00124	15885.9				0.00124	112.647				0.00124	603.996				0.00124	187.049
		0.00125	3701.29				0.00125	3106.57				0.00125	15813				0.00125	112.134				0.00125	601.227				0.00125	186.195
		0.00125	3684.29				0.00125	3092.31				0.00125	15740.3				0.00125	111.624				0.00125	598.47				0.00125	185.344
		0.00126	3667.37				0.00126	3078.11				0.00126	15668				0.00126	111.116				0.00126	595.727				0.00126	184.498
		0.00126	3650.52				0.00126	3063.97				0.00126	15596				0.00126	110.61				0.00126	592.995				0.00126	183.655
		0.00127	3633.76				0.00127	3049.9				0.00127	15524.4				0.00127	110.107				0.00127	590.277				0.00127	182.817
		0.00128	3617.07				0.00128	3035.89				0.00128	15453.1				0.00128	109.606				0.00128	587.571				0.00128	181.982
		0.00128	3600.45				0.00128	3021.95				0.00128	15382.1				0.00128	109.107				0.00128	584.877				0.00128	181.151
		0.00129	3583.92				0.00129	3008.08				0.00129	15311.4				0.00129	108.611				0.00129	582.196				0.00129	180.323
		0.00129	3567.46				0.00129	2994.26				0.00129	15241.1				0.00129	108.117				0.00129	579.527				0.00129	179.5
		0.0013	3551.07				0.0013	2980.51				0.0013	15171				0.0013	107.625				0.0013	576.87				0.0013	178.68
		0.00131	3534.76				0.00131	2966.83				0.00131	15101.4				0.00131	107.135				0.00131	574.226				0.00131	177.864
		0.00131	3518.53				0.00131	2953.2				0.00131	15032				0.00131	106.648				0.00131	571.593				0.00131	177.052
		0.00132	3502.37				0.00132	2939.64				0.00132	14962.9				0.00132	106.163				0.00132	568.973				0.00132	176.244
		0.00132	3486.28				0.00132	2926.14				0.00132	14894.2				0.00132	105.68				0.00132	566.365				0.00132	175.439
		0.00133	3470.27				0.00133	2912.7				0.00133	14825.8				0.00133	105.199				0.00133	563.768				0.00133	174.638
		0.00134	3454.33				0.00134	2899.33				0.00134	14757.7				0.00134	104.721				0.00134	561.184				0.00134	173.841
		0.00134	3438.47				0.00134	2886.02				0.00134	14689.9				0.00134	104.244				0.00134	558.612				0.00134	173.047
		0.00135	3422.67				0.00135	2872.76				0.00135	14622.4				0.00135	103.77				0.00135	556.051				0.00135	172.257
		0.00136	3406.95				0.00136	2859.57				0.00136	14555.2				0.00136	103.298				0.00136	553.502				0.00136	171.471
		0.00136	3391.31				0.00136	2846.44				0.00136	14488.3				0.00136	102.829				0.00136	550.965				0.00136	170.688
		0.00137	3375.73				0.00137	2833.37				0.00137	14421.8				0.00137	102.361				0.00137	548.44				0.00137	169.909
		0.00137	3360.23				0.00137	2820.36				0.00137	14355.5				0.00137	101.896				0.00137	545.926				0.00137	169.133
		0.00138	3344.79				0.00138	2807.41				0.00138	14289.6				0.00138	101.432				0.00138	543.423				0.00138	168.361
		0.00139	3329.43				0.00139	2794.52				0.00139	14223.9				0.00139	100.971				0.00139	540.933				0.00139	167.593
		0.00139	3314.14				0.00139	2781.68				0.00139	14158.6				0.00139	100.512				0.00139	538.453				0.00139	166.828
		0.0014	3298.92				0.0014	2768.91				0.0014	14093.5				0.0014	100.055				0.0014	535.985				0.0014	166.066
		0.00141	3283.77				0.00141	2756.2				0.00141	14028.8				0.00141	99.6005				0.00141	533.528				0.00141	165.308
		0.00141	3268.69				0.00141	2743.54				0.00141	13964.4				0.00141	99.1477				0.00141	531.083				0.00141	164.554
		0.00142	3253.67				0.00142	2730.94				0.00142	13900.2				0.00142	98.6971				0.00142	528.649				0.00142	163.803
		0.00143	3238.73				0.00143	2718.4				0.00143	13836.3				0.00143	98.2485				0.00143	526.226				0.00143	163.055
		0.00143	3223.86				0.00143	2705.92				0.00143	13772.8				0.00143	97.8019				0.00143	523.814				0.00143	162.311
		0.00144	3209.05				0.00144	2693.49				0.00144	13709.5				0.00144	97.3575				0.00144	521.413				0.00144	161.571
		0.00145	3194.31				0.00145	2681.13				0.00145	13646.5				0.00145	96.915				0.00145	519.024				0.00145	160.833
		0.00145	3179.64				0.00145	2668.81				0.00145	13583.8				0.00145	96.4746				0.00145	516.645				0.00145	160.099
		0.00146	3165.04				0.00146	2656.56				0.00146	13521.4				0.00146	96.0362				0.00146	514.277				0.00146	159.369
		0.00147	3150.5				0.00147	2644.36				0.00147	13459.3				0.00147	95.5999				0.00147	511.92				0.00147	158.642
		0.00147	3136.03				0.00147	2632.22				0.00147	13397.5				0.00147	95.1655				0.00147	509.574				0.00147	157.918
		0.00148	3121.63				0.00148	2620.13				0.00148	13335.9				0.00148	94.7332				0.00148	507.239				0.00148	157.197
		0.00149	3107.29				0.00149	2608.1				0.00149	13274.7				0.00149	94.3028				0.00149	504.914				0.00149	156.48
		0.00149	3093.02				0.00149	2596.13				0.00149	13213.7				0.00149	93.8744				0.00149	502.6				0.00149	155.766
		0.0015	3078.82				0.0015	2584.2				0.0015	13153				0.0015	93.448				0.0015	500.297				0.0015	155.056
		0.00151	3064.68				0.00151	2572.34				0.00151	13092.6				0.00151	93.0235				0.00151	498.004				0.00151	154.348
		0.00151	3050.6				0.00151	2560.53				0.00151	13032.4				0.00151	92.601				0.00151	495.722				0.00151	153.644
		0.00152	3036.59				0.00152	2548.77				0.00152	12972.6				0.00152	92.1804				0.00152	493.451				0.00152	152.943
		0.00153	3022.65				0.00153	2537.07				0.00153	12913				0.00153	91.7617				0.00153	491.189				0.00153	152.246
		0.00153	3008.77				0.00153	2525.42				0.00153	12853.6				0.00153	91.345				0.00153	488.939				0.00153	151.551
		0.00154	2994.95				0.00154	2513.82				0.00154	12794.6				0.00154	90.9302				0.00154	486.698				0.00154	150.86
		0.00155	2981.19				0.00155	2502.28				0.00155	12735.8				0.00155	90.5173				0.00155	484.468				0.00155	150.172
		0.00156	2967.5				0.00156	2490.79				0.00156	12677.3				0.00156	90.1063				0.00156	482.248				0.00156	149.487
		0.00156	2953.87				0.00156	2479.35				0.00156	12619.1				0.00156	89.6972				0.00156	480.038				0.00156	148.805
		0.00157	2940.31				0.00157	2467.97				0.00157	12561.1				0.00157	89.29				0.00157	477.838				0.00157	148.127
		0.00158	2926.8				0.00158	2456.64				0.00158	12503.4				0.00158	88.8846				0.00158	475.649				0.00158	147.451
		0.00158	2913.36				0.00158	2445.36				0.00158	12446				0.00158	88.4811				0.00158	473.47				0.00158	146.779
		0.00159	2899.98				0.00159	2434.13				0.00159	12388.8				0.00159	88.0794				0.00159	471.3				0.00159	146.11
		0.0016	2886.66				0.0016	2422.95				0.0016	12331.9				0.0016	87.6796				0.0016	469.141				0.0016	145.443
		0.00161	2873.41				0.00161	2411.83				0.00161	12275.2				0.00161	87.2816				0.00161	466.991				0.00161	144.78
		0.00161	2860.21				0.00161	2400.75				0.00161	12218.8				0.00161	86.8855				0.00161	464.851				0.00161	144.12
		0.00162	2847.08				0.00162	2389.73				0.00162	12162.7				0.00162	86.4912				0.00162	462.722				0.00162	143.463
		0.00163	2834				0.00163	2378.76				0.00163	12106.8				0.00163	86.0987				0.00163	460.602				0.00163	142.809
		0.00164	2820.99				0.00164	2367.84				0.00164	12051.2				0.00164	85.708				0.00164	458.491				0.00164	142.158
		0.00164	2808.03				0.00164	2356.96				0.00164	11995.9				0.00164	85.3191				0.00164	456.391				0.00164	141.51
		0.00165	2795.13				0.00165	2346.14				0.00165	11940.8				0.00165	84.932				0.00165	454.3				0.00165	140.865
		0.00166	2782.3				0.00166	2335.37				0.00166	11885.9				0.00166	84.5466				0.00166	452.218				0.00166	140.222
		0.00167	2769.52				0.00167	2324.65				0.00167	11831.3				0.00167	84.163				0.00167	450.147				0.00167	139.583
		0.00167	2756.8				0.00167	2313.97				0.00167	11777				0.00167	83.7812				0.00167	448.084				0.00167	138.947
		0.00168	2744.14				0.00168	2303.35				0.00168	11722.9				0.00168	83.4012				0.00168	446.031				0.00168	138.314
		0.00169	2731.54				0.00169	2292.77				0.00169	11669				0.00169	83.0229				0.00169	443.988				0.00169	137.683
		0.0017	2718.99				0.0017	2282.25				0.0017	11615.4				0.0017	82.6463				0.0017	441.954				0.0017	137.056
		0.00171	2706.51				0.00171	2271.77				0.00171	11562				0.00171	82.2714				0.00171	439.93				0.00171	136.431
		0.00171	2694.08				0.00171	2261.34				0.00171	11508.9				0.00171	81.8983				0.00171	437.914				0.00171	135.809
		0.00172	2681.71				0.00172	2250.95				0.00172	11456.1				0.00172	81.5269				0.00172	435.908				0.00172	135.19
		0.00173	2669.39				0.00173	2240.62				0.00173	11403.4				0.00173	81.1572				0.00173	433.911				0.00173	134.574
		0.00174	2657.13				0.00174	2230.33				0.00174	11351				0.00174	80.7892				0.00174	431.924				0.00174	133.961
		0.00175	2644.93				0.00175	2220.09				0.00175	11298.9				0.00175	80.4229				0.00175	429.945				0.00175	133.351
		0.00175	2632.78				0.00175	2209.9				0.00175	11247				0.00175	80.0583				0.00175	427.976				0.00175	132.743
		0.00176	2620.69				0.00176	2199.75				0.00176	11195.3				0.00176	79.6953				0.00176	426.015				0.00176	132.138
		0.00177	2608.66				0.00177	2189.65				0.00177	11143.9				0.00177	79.3341				0.00177	424.064				0.00177	131.536
		0.00178	2596.68				0.00178	2179.6				0.00178	11092.7				0.00178	78.9744				0.00178	422.121				0.00178	130.937
		0.00179	2584.75				0.00179	2169.59				0.00179	11041.8				0.00179	78.6165				0.00179	420.188				0.00179	130.34
		0.00179	2572.88				0.00179	2159.63				0.00179	10991				0.00179	78.2601				0.00179	418.263				0.00179	129.746
		0.0018	2561.07				0.0018	2149.72				0.0018	10940.5				0.0018	77.9054				0.0018	416.348				0.0018	129.155
		0.00181	2549.31				0.00181	2139.85				0.00181	10890.3				0.00181	77.5524				0.00181	414.441				0.00181	128.567
		0.00182	2537.6				0.00182	2130.02				0.00182	10840.3				0.00182	77.2009				0.00182	412.542				0.00182	127.981
		0.00183	2525.95				0.00183	2120.24				0.00183	10790.5				0.00183	76.8511				0.00183	410.653				0.00183	127.398
		0.00184	2514.35				0.00184	2110.51				0.00184	10740.9				0.00184	76.5029				0.00184	408.772				0.00184	126.818
		0.00185	2502.8				0.00185	2100.82				0.00185	10691.6				0.00185	76.1563				0.00185	406.9				0.00185	126.241
		0.00185	2491.31				0.00185	2091.18				0.00185	10642.4				0.00185	75.8113				0.00185	405.036				0.00185	125.666
		0.00186	2479.87				0.00186	2081.57				0.00186	10593.6				0.00186	75.4678				0.00186	403.181				0.00186	125.093
		0.00187	2468.48				0.00187	2072.02				0.00187	10544.9				0.00187	75.126				0.00187	401.335				0.00187	124.524
		0.00188	2457.14				0.00188	2062.51				0.00188	10496.4				0.00188	74.7857				0.00188	399.497				0.00188	123.957
		0.00189	2445.86				0.00189	2053.04				0.00189	10448.2				0.00189	74.447				0.00189	397.667				0.00189	123.392
		0.0019	2434.63				0.0019	2043.61				0.0019	10400.2				0.0019	74.1098				0.0019	395.846				0.0019	122.83
		0.00191	2423.45				0.00191	2034.23				0.00191	10352.5				0.00191	73.7742				0.00191	394.033				0.00191	122.271
		0.00191	2412.32				0.00191	2024.89				0.00191	10304.9				0.00191	73.4401				0.00191	392.229				0.00191	121.714
		0.00192	2401.24				0.00192	2015.59				0.00192	10257.6				0.00192	73.1075				0.00192	390.433				0.00192	121.16
		0.00193	2390.22				0.00193	2006.34				0.00193	10210.4				0.00193	72.7765				0.00193	388.645				0.00193	120.609
		0.00194	2379.24				0.00194	1997.13				0.00194	10163.5				0.00194	72.447				0.00194	386.865				0.00194	120.059
		0.00195	2368.31				0.00195	1987.96				0.00195	10116.9				0.00195	72.1191				0.00195	385.094				0.00195	119.513
		0.00196	2357.44				0.00196	1978.83				0.00196	10070.4				0.00196	71.7926				0.00196	383.33				0.00196	118.969
		0.00197	2346.61				0.00197	1969.75				0.00197	10024.1				0.00197	71.4676				0.00197	381.575				0.00197	118.427
		0.00198	2335.84				0.00198	1960.71				0.00198	9978.08				0.00198	71.1441				0.00198	379.828				0.00198	117.888
		0.00199	2325.11				0.00199	1951.71				0.00199	9932.24				0.00199	70.8221				0.00199	378.089				0.00199	117.352
		0.002	2314.43				0.002	1942.75				0.002	9886.62				0.002	70.5016				0.002	376.357				0.002	116.818
		0.002	2303.81				0.002	1933.83				0.002	9841.2				0.002	70.1826				0.002	374.634				0.002	116.286
		0.00201	2293.23				0.00201	1924.95				0.00201	9796				0.00201	69.865				0.00201	372.919				0.00201	115.757
		0.00202	2282.7				0.00202	1916.11				0.00202	9751				0.00202	69.5489				0.00202	371.211				0.00202	115.23
		0.00203	2272.21				0.00203	1907.32				0.00203	9706.21				0.00203	69.2342				0.00203	369.512				0.00203	114.706
		0.00204	2261.78				0.00204	1898.56				0.00204	9661.62				0.00204	68.921				0.00204	367.82				0.00204	114.184
		0.00205	2251.39				0.00205	1889.84				0.00205	9617.24				0.00205	68.6092				0.00205	366.136				0.00205	113.664
		0.00206	2241.06				0.00206	1881.17				0.00206	9573.06				0.00206	68.2989				0.00206	364.46				0.00206	113.147
		0.00207	2230.77				0.00207	1872.53				0.00207	9529.09				0.00207	67.9899				0.00207	362.791				0.00207	112.632
		0.00208	2220.52				0.00208	1863.94				0.00208	9485.31				0.00208	67.6825				0.00208	361.13				0.00208	112.12
		0.00209	2210.33				0.00209	1855.38				0.00209	9441.74				0.00209	67.3764				0.00209	359.477				0.00209	111.61
		0.0021	2200.18				0.0021	1846.86				0.0021	9398.37				0.0021	67.0717				0.0021	357.831				0.0021	111.102
		0.00211	2190.07				0.00211	1838.38				0.00211	9355.2				0.00211	66.7684				0.00211	356.193				0.00211	110.596
		0.00212	2180.02				0.00212	1829.95				0.00212	9312.23				0.00212	66.4665				0.00212	354.563				0.00212	110.093
		0.00213	2170.01				0.00213	1821.54				0.00213	9269.45				0.00213	66.166				0.00213	352.939				0.00213	109.593
		0.00214	2160.04				0.00214	1813.18				0.00214	9226.87				0.00214	65.8669				0.00214	351.324				0.00214	109.094
		0.00215	2150.12				0.00215	1804.86				0.00215	9184.49				0.00215	65.5691				0.00215	349.716				0.00215	108.598
		0.00216	2140.25				0.00216	1796.57				0.00216	9142.3				0.00216	65.2728				0.00216	348.115				0.00216	108.104
		0.00217	2130.42				0.00217	1788.33				0.00217	9100.3				0.00217	64.9777				0.00217	346.521				0.00217	107.613
		0.00218	2120.64				0.00218	1780.12				0.00218	9058.5				0.00218	64.6841				0.00218	344.935				0.00218	107.123
		0.00219	2110.9				0.00219	1771.95				0.00219	9016.89				0.00219	64.3918				0.00219	343.356				0.00219	106.636
		0.0022	2101.21				0.0022	1763.81				0.0022	8975.47				0.0022	64.1008				0.0022	341.785				0.0022	106.151
		0.00221	2091.56				0.00221	1755.72				0.00221	8934.24				0.00221	63.8112				0.00221	340.22				0.00221	105.669
		0.00222	2081.96				0.00222	1747.66				0.00222	8893.2				0.00222	63.5229				0.00222	338.663				0.00222	105.188
		0.00223	2072.4				0.00223	1739.63				0.00223	8852.35				0.00223	63.2359				0.00223	337.113				0.00223	104.71
		0.00224	2062.88				0.00224	1731.65				0.00224	8811.69				0.00224	62.9502				0.00224	335.57				0.00224	104.234
		0.00225	2053.41				0.00225	1723.7				0.00225	8771.21				0.00225	62.6659				0.00225	334.034				0.00225	103.76
		0.00226	2043.98				0.00226	1715.79				0.00226	8730.92				0.00226	62.3828				0.00226	332.505				0.00226	103.288
		0.00227	2034.6				0.00227	1707.91				0.00227	8690.81				0.00227	62.1011				0.00227	330.984				0.00227	102.819
		0.00228	2025.26				0.00228	1700.07				0.00228	8650.89				0.00228	61.8207				0.00228	329.469				0.00228	102.352
		0.00229	2015.96				0.00229	1692.27				0.00229	8611.16				0.00229	61.5415				0.00229	327.961				0.00229	101.886
		0.0023	2006.7				0.0023	1684.5				0.0023	8571.6				0.0023	61.2636				0.0023	326.46				0.0023	101.423
		0.00231	1997.49				0.00231	1676.77				0.00231	8532.23				0.00231	60.987				0.00231	324.966				0.00231	100.962
		0.00232	1988.31				0.00232	1669.07				0.00232	8493.04				0.00232	60.7117				0.00232	323.479				0.00232	100.504
		0.00233	1979.18				0.00233	1661.41				0.00233	8454.02				0.00233	60.4376				0.00233	321.999				0.00233	100.047
		0.00234	1970.1				0.00234	1653.78				0.00234	8415.19				0.00234	60.1649				0.00234	320.525				0.00234	99.5922
		0.00236	1961.05				0.00236	1646.19				0.00236	8376.54				0.00236	59.8933				0.00236	319.059				0.00236	99.1397
		0.00237	1952.05				0.00237	1638.64				0.00237	8338.06				0.00237	59.623				0.00237	317.599				0.00237	98.6893
		0.00238	1943.08				0.00238	1631.11				0.00238	8299.76				0.00238	59.3539				0.00238	316.145				0.00238	98.2409
		0.00239	1934.16				0.00239	1623.63				0.00239	8261.63				0.00239	59.0861				0.00239	314.699				0.00239	97.7946
		0.0024	1925.28				0.0024	1616.18				0.0024	8223.69				0.0024	58.8195				0.0024	313.259				0.0024	97.3504
		0.00241	1916.44				0.00241	1608.76				0.00241	8185.91				0.00241	58.5542				0.00241	311.826				0.00241	96.9081
		0.00242	1907.64				0.00242	1601.37				0.00242	8148.31				0.00242	58.29				0.00242	310.399				0.00242	96.468
		0.00243	1898.88				0.00243	1594.02				0.00243	8110.88				0.00243	58.0271				0.00243	308.979				0.00243	96.0298
		0.00244	1890.17				0.00244	1586.71				0.00244	8073.62				0.00244	57.7653				0.00244	307.565				0.00244	95.5937
		0.00245	1881.49				0.00245	1579.42				0.00245	8036.54				0.00245	57.5048				0.00245	306.158				0.00245	95.1595
		0.00247	1872.85				0.00247	1572.17				0.00247	7999.62				0.00247	57.2455				0.00247	304.757				0.00247	94.7274
		0.00248	1864.25				0.00248	1564.96				0.00248	7962.88				0.00248	56.9874				0.00248	303.363				0.00248	94.2972
		0.00249	1855.69				0.00249	1557.77				0.00249	7926.3				0.00249	56.7304				0.00249	301.975				0.00249	93.869
		0.0025	1847.17				0.0025	1550.63				0.0025	7889.89				0.0025	56.4746				0.0025	300.594				0.0025	93.4428
		0.00251	1838.69				0.00251	1543.51				0.00251	7853.65				0.00251	56.2201				0.00251	299.218				0.00251	93.0186
		0.00252	1830.25				0.00252	1536.42				0.00252	7817.58				0.00252	55.9666				0.00252	297.85				0.00252	92.5962
		0.00254	1821.84				0.00254	1529.37				0.00254	7781.67				0.00254	55.7144				0.00254	296.487				0.00254	92.1759
		0.00255	1813.48				0.00255	1522.35				0.00255	7745.93				0.00255	55.4633				0.00255	295.131				0.00255	91.7574
		0.00256	1805.15				0.00256	1515.37				0.00256	7710.35				0.00256	55.2133				0.00256	293.781				0.00256	91.3409
		0.00257	1796.86				0.00257	1508.41				0.00257	7674.93				0.00257	54.9645				0.00257	292.437				0.00257	90.9263
		0.00258	1788.61				0.00258	1501.49				0.00258	7639.68				0.00258	54.7169				0.00258	291.099				0.00258	90.5136
		0.00259	1780.4				0.00259	1494.6				0.00259	7604.59				0.00259	54.4704				0.00259	289.768				0.00259	90.1028
		0.00261	1772.23				0.00261	1487.74				0.00261	7569.66				0.00261	54.225				0.00261	288.442				0.00261	89.6939
		0.00262	1764.09				0.00262	1480.91				0.00262	7534.89				0.00262	53.9807				0.00262	287.123				0.00262	89.2869
		0.00263	1755.99				0.00263	1474.11				0.00263	7500.28				0.00263	53.7376				0.00263	285.81				0.00263	88.8817
		0.00264	1747.93				0.00264	1467.35				0.00264	7465.82				0.00264	53.4956				0.00264	284.503				0.00264	88.4784
		0.00265	1739.91				0.00265	1460.61				0.00265	7431.53				0.00265	53.2547				0.00265	283.201				0.00265	88.077
		0.00267	1731.92				0.00267	1453.91				0.00267	7397.4				0.00267	53.0149				0.00267	281.906				0.00267	87.6774
		0.00268	1723.97				0.00268	1447.23				0.00268	7363.42				0.00268	52.7762				0.00268	280.617				0.00268	87.2796
		0.00269	1716.05				0.00269	1440.59				0.00269	7329.6				0.00269	52.5386				0.00269	279.334				0.00269	86.8837
		0.0027	1708.17				0.0027	1433.98				0.0027	7295.93				0.0027	52.3021				0.0027	278.056				0.0027	86.4895
		0.00272	1700.33				0.00272	1427.4				0.00272	7262.42				0.00272	52.0666				0.00272	276.785				0.00272	86.0972
		0.00273	1692.52				0.00273	1420.85				0.00273	7229.06				0.00273	51.8323				0.00273	275.519				0.00273	85.7067
		0.00274	1684.75				0.00274	1414.33				0.00274	7195.85				0.00274	51.599				0.00274	274.259				0.00274	85.318
		0.00275	1677.02				0.00275	1407.84				0.00275	7162.8				0.00275	51.3668				0.00275	273.005				0.00275	84.9311
		0.00277	1669.32				0.00277	1401.38				0.00277	7129.9				0.00277	51.1357				0.00277	271.756				0.00277	84.5459
		0.00278	1661.66				0.00278	1394.94				0.00278	7097.15				0.00278	50.9057				0.00278	270.514				0.00278	84.1625
		0.00279	1654.03				0.00279	1388.54				0.00279	7064.55				0.00279	50.6767				0.00279	269.277				0.00279	83.7809
		0.00281	1646.43				0.00281	1382.17				0.00281	7032.1				0.00281	50.4487				0.00281	268.046				0.00281	83.401
		0.00282	1638.87				0.00282	1375.83				0.00282	6999.81				0.00282	50.2218				0.00282	266.82				0.00282	83.0229
		0.00283	1631.35				0.00283	1369.51				0.00283	6967.65				0.00283	49.9959				0.00283	265.6				0.00283	82.6466
		0.00284	1623.86				0.00284	1363.23				0.00284	6935.65				0.00284	49.7711				0.00284	264.386				0.00284	82.2719
		0.00286	1616.41				0.00286	1356.97				0.00286	6903.79				0.00286	49.5473				0.00286	263.177				0.00286	81.899
		0.00287	1608.99				0.00287	1350.75				0.00287	6872.08				0.00287	49.3245				0.00287	261.974				0.00287	81.5277
		0.00288	1601.6				0.00288	1344.55				0.00288	6840.52				0.00288	49.1028				0.00288	260.776				0.00288	81.1582
		0.0029	1594.25				0.0029	1338.38				0.0029	6809.1				0.0029	48.8821				0.0029	259.584				0.0029	80.7904
		0.00291	1586.93				0.00291	1332.23				0.00291	6777.82				0.00291	48.6624				0.00291	258.397				0.00291	80.4243
		0.00292	1579.64				0.00292	1326.12				0.00292	6746.69				0.00292	48.4437				0.00292	257.216				0.00292	80.0598
		0.00294	1572.39				0.00294	1320.03				0.00294	6715.7				0.00294	48.226				0.00294	256.04				0.00294	79.6971
		0.00295	1565.17				0.00295	1313.98				0.00295	6684.86				0.00295	48.0093				0.00295	254.87				0.00295	79.336
		0.00296	1557.99				0.00296	1307.95				0.00296	6654.15				0.00296	47.7936				0.00296	253.705				0.00296	78.9765
		0.00298	1550.83				0.00298	1301.95				0.00298	6623.59				0.00298	47.5789				0.00298	252.545				0.00298	78.6187
		0.00299	1543.71				0.00299	1295.97				0.00299	6593.17				0.00299	47.3652				0.00299	251.39				0.00299	78.2626
		0.00301	1536.63				0.00301	1290.02				0.00301	6562.88				0.00301	47.1524				0.00301	250.241				0.00301	77.9081
		0.00302	1529.57				0.00302	1284.1				0.00302	6532.74				0.00302	46.9407				0.00302	249.098				0.00302	77.5552
		0.00303	1522.55				0.00303	1278.21				0.00303	6502.73				0.00303	46.7299				0.00303	247.959				0.00303	77.2039
		0.00305	1515.56				0.00305	1272.35				0.00305	6472.87				0.00305	46.52				0.00305	246.826				0.00305	76.8543
		0.00306	1508.61				0.00306	1266.51				0.00306	6443.14				0.00306	46.3112				0.00306	245.698				0.00306	76.5062
		0.00308	1501.68				0.00308	1260.7				0.00308	6413.54				0.00308	46.1033				0.00308	244.575				0.00308	76.1598
		0.00309	1494.79				0.00309	1254.91				0.00309	6384.08				0.00309	45.8964				0.00309	243.457				0.00309	75.815
		0.0031	1487.92				0.0031	1249.15				0.0031	6354.76				0.0031	45.6904				0.0031	242.344				0.0031	75.4717
		0.00312	1481.09				0.00312	1243.42				0.00312	6325.57				0.00312	45.4853				0.00312	241.237				0.00312	75.13
		0.00313	1474.29				0.00313	1237.71				0.00313	6296.52				0.00313	45.2812				0.00313	240.135				0.00313	74.7899
		0.00315	1467.53				0.00315	1232.04				0.00315	6267.6				0.00315	45.0781				0.00315	239.037				0.00315	74.4513
		0.00316	1460.79				0.00316	1226.38				0.00316	6238.81				0.00316	44.8758				0.00316	237.945				0.00316	74.1143
		0.00318	1454.08				0.00318	1220.75				0.00318	6210.16				0.00318	44.6745				0.00318	236.858				0.00318	73.7789
		0.00319	1447.41				0.00319	1215.15				0.00319	6181.63				0.00319	44.4742				0.00319	235.775				0.00319	73.445
		0.00321	1440.77				0.00321	1209.58				0.00321	6153.24				0.00321	44.2747				0.00321	234.698				0.00321	73.1126
		0.00322	1434.15				0.00322	1204.03				0.00322	6124.98				0.00322	44.0762				0.00322	233.626				0.00322	72.7818
		0.00324	1427.57				0.00324	1198.5				0.00324	6096.85				0.00324	43.8785				0.00324	232.558				0.00324	72.4524
		0.00325	1421.02				0.00325	1193				0.00325	6068.84				0.00325	43.6818				0.00325	231.496				0.00325	72.1246
		0.00327	1414.49				0.00327	1187.53				0.00327	6040.97				0.00327	43.486				0.00327	230.438				0.00327	71.7983
		0.00328	1408				0.00328	1182.08				0.00328	6013.22				0.00328	43.2911				0.00328	229.385				0.00328	71.4735
		0.0033	1401.54				0.0033	1176.66				0.0033	5985.61				0.0033	43.0971				0.0033	228.337				0.0033	71.1502
		0.00331	1395.1				0.00331	1171.26				0.00331	5958.11				0.00331	42.904				0.00331	227.294				0.00331	70.8283
		0.00333	1388.7				0.00333	1165.88				0.00333	5930.75				0.00333	42.7117				0.00333	226.256				0.00333	70.508
		0.00334	1382.32				0.00334	1160.53				0.00334	5903.51				0.00334	42.5204				0.00334	225.222				0.00334	70.1891
		0.00336	1375.98				0.00336	1155.21				0.00336	5876.39				0.00336	42.3299				0.00336	224.193				0.00336	69.8717
		0.00337	1369.66				0.00337	1149.91				0.00337	5849.4				0.00337	42.1403				0.00337	223.169				0.00337	69.5557
		0.00339	1363.38				0.00339	1144.63				0.00339	5822.54				0.00339	41.9515				0.00339	222.15				0.00339	69.2412
		0.0034	1357.12				0.0034	1139.38				0.0034	5795.8				0.0034	41.7637				0.0034	221.135				0.0034	68.9282
		0.00342	1350.89				0.00342	1134.15				0.00342	5769.18				0.00342	41.5767				0.00342	220.125				0.00342	68.6166
		0.00344	1344.69				0.00344	1128.95				0.00344	5742.68				0.00344	41.3905				0.00344	219.12				0.00344	68.3064
		0.00345	1338.52				0.00345	1123.77				0.00345	5716.3				0.00345	41.2052				0.00345	218.119				0.00345	67.9976
		0.00347	1332.37				0.00347	1118.62				0.00347	5690.05				0.00347	41.0208				0.00347	217.123				0.00347	67.6902
		0.00348	1326.26				0.00348	1113.48				0.00348	5663.92				0.00348	40.8372				0.00348	216.131				0.00348	67.3843
		0.0035	1320.17				0.0035	1108.37				0.0035	5637.9				0.0035	40.6545				0.0035	215.144				0.0035	67.0798
		0.00352	1314.11				0.00352	1103.29				0.00352	5612.01				0.00352	40.4726				0.00352	214.161				0.00352	66.7767
		0.00353	1308.08				0.00353	1098.23				0.00353	5586.23				0.00353	40.2915				0.00353	213.183				0.00353	66.4749
		0.00355	1302.07				0.00355	1093.19				0.00355	5560.58				0.00355	40.1113				0.00355	212.21				0.00355	66.1746
		0.00356	1296.1				0.00356	1088.17				0.00356	5535.04				0.00356	39.9318				0.00356	211.241				0.00356	65.8756
		0.00358	1290.15				0.00358	1083.18				0.00358	5509.62				0.00358	39.7533				0.00358	210.276				0.00358	65.578
		0.0036	1284.23				0.0036	1078.21				0.0036	5484.31				0.0036	39.5755				0.0036	209.316				0.0036	65.2818
		0.00361	1278.33				0.00361	1073.27				0.00361	5459.12				0.00361	39.3986				0.00361	208.36				0.00361	64.9869
		0.00363	1272.46				0.00363	1068.34				0.00363	5434.05				0.00363	39.2224				0.00363	207.409				0.00363	64.6934
		0.00365	1266.62				0.00365	1063.44				0.00365	5409.09				0.00365	39.0471				0.00365	206.462				0.00365	64.4012
		0.00366	1260.81				0.00366	1058.56				0.00366	5384.25				0.00366	38.8726				0.00366	205.519				0.00366	64.1104
		0.00368	1255.02				0.00368	1053.71				0.00368	5359.52				0.00368	38.6989				0.00368	204.581				0.00368	63.8209
		0.0037	1249.26				0.0037	1048.87				0.0037	5334.91				0.0037	38.5259				0.0037	203.647				0.0037	63.5328
		0.00372	1243.53				0.00372	1044.06				0.00372	5310.4				0.00372	38.3538				0.00372	202.717				0.00372	63.2459
		0.00373	1237.82				0.00373	1039.27				0.00373	5286.01				0.00373	38.1825				0.00373	201.792				0.00373	62.9604
		0.00375	1232.14				0.00375	1034.5				0.00375	5261.74				0.00375	38.0119				0.00375	200.871				0.00375	62.6762
		0.00377	1226.48				0.00377	1029.76				0.00377	5237.57				0.00377	37.8422				0.00377	199.954				0.00377	62.3933
		0.00378	1220.86				0.00378	1025.03				0.00378	5213.52				0.00378	37.6732				0.00378	199.041				0.00378	62.1117
		0.0038	1215.25				0.0038	1020.33				0.0038	5189.57				0.0038	37.505				0.0038	198.133				0.0038	61.8314
		0.00382	1209.67				0.00382	1015.65				0.00382	5165.74				0.00382	37.3376				0.00382	197.228				0.00382	61.5524
		0.00384	1204.12				0.00384	1010.99				0.00384	5142.01				0.00384	37.1709				0.00384	196.328				0.00384	61.2747
		0.00385	1198.6				0.00385	1006.35				0.00385	5118.4				0.00385	37.005				0.00385	195.432				0.00385	60.9982
		0.00387	1193.1				0.00387	1001.74				0.00387	5094.89				0.00387	36.8398				0.00387	194.54				0.00387	60.723
		0.00389	1187.62				0.00389	997.141				0.00389	5071.49				0.00389	36.6755				0.00389	193.652				0.00389	60.4491
		0.00391	1182.17				0.00391	992.567				0.00391	5048.2				0.00391	36.5119				0.00391	192.768				0.00391	60.1764
		0.00393	1176.74				0.00393	988.014				0.00393	5025.01				0.00393	36.349				0.00393	191.889				0.00393	59.905
		0.00394	1171.34				0.00394	983.482				0.00394	5001.94				0.00394	36.1869				0.00394	191.013				0.00394	59.6349
		0.00396	1165.97				0.00396	978.971				0.00396	4978.96				0.00396	36.0255				0.00396	190.141				0.00396	59.3659
		0.00398	1160.62				0.00398	974.48				0.00398	4956.1				0.00398	35.8648				0.00398	189.274				0.00398	59.0982
		0.004	1155.29				0.004	970.01				0.004	4933.34				0.004	35.7049				0.004	188.41				0.004	58.8318
		0.00402	1149.99				0.00402	965.561				0.00402	4910.68				0.00402	35.5458				0.00402	187.55				0.00402	58.5666
		0.00404	1144.71				0.00404	961.132				0.00404	4888.13				0.00404	35.3873				0.00404	186.695				0.00404	58.3025
		0.00406	1139.46				0.00406	956.723				0.00406	4865.68				0.00406	35.2296				0.00406	185.843				0.00406	58.0397
		0.00407	1134.23				0.00407	952.335				0.00407	4843.33				0.00407	35.0727				0.00407	184.995				0.00407	57.7781
		0.00409	1129.02				0.00409	947.967				0.00409	4821.09				0.00409	34.9164				0.00409	184.151				0.00409	57.5177
		0.00411	1123.84				0.00411	943.618				0.00411	4798.95				0.00411	34.7609				0.00411	183.311				0.00411	57.2586
		0.00413	1118.68				0.00413	939.29				0.00413	4776.91				0.00413	34.606				0.00413	182.474				0.00413	57.0006
		0.00415	1113.55				0.00415	934.982				0.00415	4754.97				0.00415	34.4519				0.00415	181.642				0.00415	56.7437
		0.00417	1108.44				0.00417	930.694				0.00417	4733.13				0.00417	34.2985				0.00417	180.813				0.00417	56.4881
		0.00419	1103.35				0.00419	926.425				0.00419	4711.39				0.00419	34.1458				0.00419	179.989				0.00419	56.2336
		0.00421	1098.29				0.00421	922.176				0.00421	4689.76				0.00421	33.9938				0.00421	179.168				0.00421	55.9803
		0.00423	1093.25				0.00423	917.946				0.00423	4668.22				0.00423	33.8425				0.00423	178.35				0.00423	55.7282
		0.00425	1088.23				0.00425	913.736				0.00425	4646.78				0.00425	33.6919				0.00425	177.537				0.00425	55.4772
		0.00427	1083.24				0.00427	909.545				0.00427	4625.44				0.00427	33.542				0.00427	176.727				0.00427	55.2274
		0.00429	1078.27				0.00429	905.373				0.00429	4604.2				0.00429	33.3928				0.00429	175.921				0.00429	54.9787
		0.00431	1073.32				0.00431	901.221				0.00431	4583.05				0.00431	33.2442				0.00431	175.119				0.00431	54.7312
		0.00433	1068.39				0.00433	897.088				0.00433	4562.01				0.00433	33.0964				0.00433	174.32				0.00433	54.4848
		0.00435	1063.49				0.00435	892.973				0.00435	4541.05				0.00435	32.9492				0.00435	173.525				0.00435	54.2396
		0.00437	1058.61				0.00437	888.878				0.00437	4520.2				0.00437	32.8027				0.00437	172.734				0.00437	53.9954
		0.00439	1053.75				0.00439	884.801				0.00439	4499.44				0.00439	32.6569				0.00439	171.946				0.00439	53.7524
		0.00441	1048.92				0.00441	880.743				0.00441	4478.78				0.00441	32.5117				0.00441	171.162				0.00441	53.5105
		0.00443	1044.1				0.00443	876.704				0.00443	4458.21				0.00443	32.3672				0.00443	170.382				0.00443	53.2697
		0.00445	1039.31				0.00445	872.683				0.00445	4437.74				0.00445	32.2234				0.00445	169.605				0.00445	53.0301
		0.00447	1034.54				0.00447	868.681				0.00447	4417.36				0.00447	32.0802				0.00447	168.832				0.00447	52.7915
		0.00449	1029.79				0.00449	864.697				0.00449	4397.07				0.00449	31.9377				0.00449	168.062				0.00449	52.554
		0.00451	1025.07				0.00451	860.732				0.00451	4376.88				0.00451	31.7959				0.00451	167.296				0.00451	52.3176
		0.00453	1020.36				0.00453	856.784				0.00453	4356.78				0.00453	31.6547				0.00453	166.533				0.00453	52.0823
		0.00455	1015.68				0.00455	852.855				0.00455	4336.77				0.00455	31.5141				0.00455	165.774				0.00455	51.8481
		0.00457	1011.02				0.00457	848.944				0.00457	4316.85				0.00457	31.3742				0.00457	165.018				0.00457	51.615
		0.00459	1006.38				0.00459	845.051				0.00459	4297.03				0.00459	31.2349				0.00459	164.266				0.00459	51.3829
		0.00461	1001.76				0.00461	841.175				0.00461	4277.29				0.00461	31.0963				0.00461	163.517				0.00461	51.1519
		0.00463	997.168				0.00463	837.318				0.00463	4257.65				0.00463	30.9583				0.00463	162.772				0.00463	50.9219
		0.00466	992.593				0.00466	833.478				0.00466	4238.1				0.00466	30.821				0.00466	162.03				0.00466	50.693
		0.00468	988.038				0.00468	829.656				0.00468	4218.64				0.00468	30.6842				0.00468	161.292				0.00468	50.4652
		0.0047	983.505				0.0047	825.852				0.0047	4199.26				0.0047	30.5482				0.0047	160.556				0.0047	50.2384
		0.00472	978.992				0.00472	822.065				0.00472	4179.98				0.00472	30.4127				0.00472	159.825				0.00472	50.0127
		0.00474	974.5				0.00474	818.295				0.00474	4160.78				0.00474	30.2778				0.00474	159.096				0.00474	49.788
		0.00476	970.028				0.00476	814.543				0.00476	4141.68				0.00476	30.1436				0.00476	158.371				0.00476	49.5643
		0.00479	965.577				0.00479	810.807				0.00479	4122.66				0.00479	30.01				0.00479	157.65				0.00479	49.3416
		0.00481	961.147				0.00481	807.09				0.00481	4103.72				0.00481	29.877				0.00481	156.931				0.00481	49.12
		0.00483	956.737				0.00483	803.389				0.00483	4084.88				0.00483	29.7446				0.00483	156.216				0.00483	48.8994
		0.00485	952.347				0.00485	799.705				0.00485	4066.12				0.00485	29.6128				0.00485	155.505				0.00485	48.6798
		0.00488	947.977				0.00488	796.038				0.00488	4047.45				0.00488	29.4817				0.00488	154.796				0.00488	48.4612
		0.0049	943.628				0.0049	792.388				0.0049	4028.86				0.0049	29.3511				0.0049	154.091				0.0049	48.2436
		0.00492	939.298				0.00492	788.754				0.00492	4010.36				0.00492	29.2211				0.00492	153.389				0.00492	48.027
		0.00494	934.989				0.00494	785.138				0.00494	3991.94				0.00494	29.0918				0.00494	152.69				0.00494	47.8114
		0.00497	930.699				0.00497	781.538				0.00497	3973.61				0.00497	28.963				0.00497	151.994				0.00497	47.5969
		0.00499	926.428				0.00499	777.954				0.00499	3955.37				0.00499	28.8348				0.00499	151.302				0.00499	47.3832
		0.00501	922.178				0.00501	774.387				0.00501	3937.2				0.00501	28.7072				0.00501	150.613				0.00501	47.1706
		0.00504	917.947				0.00504	770.837				0.00504	3919.12				0.00504	28.5802				0.00504	149.927				0.00504	46.959
		0.00506	913.735				0.00506	767.302				0.00506	3901.12				0.00506	28.4538				0.00506	149.244				0.00506	46.7483
		0.00508	909.543				0.00508	763.784				0.00508	3883.21				0.00508	28.3279				0.00508	148.564				0.00508	46.5386
		0.00511	905.37				0.00511	760.283				0.00511	3865.38				0.00511	28.2026				0.00511	147.888				0.00511	46.3298
		0.00513	901.216				0.00513	756.797				0.00513	3847.63				0.00513	28.078				0.00513	147.214				0.00513	46.122
		0.00515	897.082				0.00515	753.327				0.00515	3829.96				0.00515	27.9538				0.00515	146.544				0.00515	45.9152
		0.00518	892.966				0.00518	749.873				0.00518	3812.37				0.00518	27.8303				0.00518	145.876				0.00518	45.7093
		0.0052	888.869				0.0052	746.435				0.0052	3794.87				0.0052	27.7073				0.0052	145.212				0.0052	45.5044
		0.00522	884.791				0.00522	743.013				0.00522	3777.44				0.00522	27.5849				0.00522	144.551				0.00522	45.3004
		0.00525	880.732				0.00525	739.606				0.00525	3760.09				0.00525	27.463				0.00525	143.893				0.00525	45.0973
		0.00527	876.691				0.00527	736.216				0.00527	3742.83				0.00527	27.3418				0.00527	143.238				0.00527	44.8952
		0.0053	872.669				0.0053	732.84				0.0053	3725.64				0.0053	27.221				0.0053	142.585				0.0053	44.694
		0.00532	868.666				0.00532	729.481				0.00532	3708.53				0.00532	27.1008				0.00532	141.936				0.00532	44.4937
		0.00535	864.68				0.00535	726.136				0.00535	3691.5				0.00535	26.9812				0.00535	141.29				0.00535	44.2944
		0.00537	860.714				0.00537	722.808				0.00537	3674.55				0.00537	26.8621				0.00537	140.647				0.00537	44.0959
		0.0054	856.765				0.0054	719.494				0.0054	3657.68				0.0054	26.7436				0.0054	140.007				0.0054	43.8984
		0.00542	852.834				0.00542	716.196				0.00542	3640.88				0.00542	26.6256				0.00542	139.369				0.00542	43.7018
		0.00545	848.922				0.00545	712.912				0.00545	3624.16				0.00545	26.5082				0.00545	138.735				0.00545	43.5061
		0.00547	845.028				0.00547	709.644				0.00547	3607.52				0.00547	26.3912				0.00547	138.104				0.00547	43.3112
		0.0055	841.151				0.0055	706.391				0.0055	3590.96				0.0055	26.2749				0.0055	137.475				0.0055	43.1173
		0.00552	837.292				0.00552	703.153				0.00552	3574.47				0.00552	26.1591				0.00552	136.849				0.00552	42.9243
		0.00555	833.451				0.00555	699.929				0.00555	3558.05				0.00555	26.0437				0.00555	136.227				0.00555	42.7321
		0.00557	829.628				0.00557	696.721				0.00557	3541.72				0.00557	25.929				0.00557	135.607				0.00557	42.5409
		0.0056	825.822				0.0056	693.527				0.0056	3525.45				0.0056	25.8147				0.0056	134.99				0.0056	42.3505
		0.00562	822.034				0.00562	690.348				0.00562	3509.26				0.00562	25.701				0.00562	134.375				0.00562	42.161
		0.00565	818.263				0.00565	687.184				0.00565	3493.15				0.00565	25.5878				0.00565	133.764				0.00565	41.9724
		0.00568	814.509				0.00568	684.034				0.00568	3477.11				0.00568	25.4751				0.00568	133.155				0.00568	41.7846
		0.0057	810.773				0.0057	680.898				0.0057	3461.14				0.0057	25.363				0.0057	132.549				0.0057	41.5977
		0.00573	807.054				0.00573	677.777				0.00573	3445.25				0.00573	25.2513				0.00573	131.946				0.00573	41.4117
		0.00575	803.352				0.00575	674.67				0.00575	3429.43				0.00575	25.1402				0.00575	131.346				0.00575	41.2265
		0.00578	799.667				0.00578	671.578				0.00578	3413.68				0.00578	25.0296				0.00578	130.749				0.00578	41.0421
		0.00581	795.999				0.00581	668.5				0.00581	3398.01				0.00581	24.9195				0.00581	130.154				0.00581	40.8586
		0.00583	792.347				0.00583	665.436				0.00583	3382.41				0.00583	24.8099				0.00583	129.562				0.00583	40.676
		0.00586	788.713				0.00586	662.386				0.00586	3366.88				0.00586	24.7008				0.00586	128.973				0.00586	40.4942
		0.00589	785.095				0.00589	659.35				0.00589	3351.42				0.00589	24.5922				0.00589	128.386				0.00589	40.3132
		0.00592	781.494				0.00592	656.328				0.00592	3336.03				0.00592	24.484				0.00592	127.802				0.00592	40.133
		0.00594	777.909				0.00594	653.319				0.00594	3320.71				0.00594	24.3764				0.00594	127.221				0.00594	39.9537
		0.00597	774.341				0.00597	650.325				0.00597	3305.46				0.00597	24.2693				0.00597	126.642				0.00597	39.7752
		0.006	770.789				0.006	647.344				0.006	3290.28				0.006	24.1627				0.006	126.066				0.006	39.5976
		0.00603	767.254				0.00603	644.378				0.00603	3275.18				0.00603	24.0566				0.00603	125.493				0.00603	39.4207
		0.00605	763.734				0.00605	641.424				0.00605	3260.14				0.00605	23.9509				0.00605	124.923				0.00605	39.2447
		0.00608	760.231				0.00608	638.485				0.00608	3245.17				0.00608	23.8458				0.00608	124.355				0.00608	39.0694
		0.00611	756.744				0.00611	635.558				0.00611	3230.27				0.00611	23.7411				0.00611	123.789				0.00611	38.895
		0.00614	753.274				0.00614	632.646				0.00614	3215.44				0.00614	23.6369				0.00614	123.226				0.00614	38.7214
		0.00617	749.819				0.00617	629.746				0.00617	3200.67				0.00617	23.5332				0.00617	122.666				0.00617	38.5485
		0.00619	746.379				0.00619	626.86				0.00619	3185.98				0.00619	23.43				0.00619	122.109				0.00619	38.3765
		0.00622	742.956				0.00622	623.988				0.00622	3171.35				0.00622	23.3272				0.00622	121.554				0.00622	38.2053
		0.00625	739.549				0.00625	621.128				0.00625	3156.79				0.00625	23.2249				0.00625	121.001				0.00625	38.0348
		0.00628	736.157				0.00628	618.281				0.00628	3142.29				0.00628	23.1231				0.00628	120.451				0.00628	37.8651
		0.00631	732.78				0.00631	615.448				0.00631	3127.86				0.00631	23.0218				0.00631	119.904				0.00631	37.6962
		0.00634	729.419				0.00634	612.628				0.00634	3113.5				0.00634	22.9209				0.00634	119.359				0.00634	37.5281
		0.00637	726.074				0.00637	609.82				0.00637	3099.21				0.00637	22.8204				0.00637	118.816				0.00637	37.3608
		0.0064	722.744				0.0064	607.026				0.0064	3084.98				0.0064	22.7205				0.0064	118.276				0.0064	37.1942
		0.00643	719.429				0.00643	604.244				0.00643	3070.81				0.00643	22.621				0.00643	117.739				0.00643	37.0284
		0.00646	716.13				0.00646	601.475				0.00646	3056.71				0.00646	22.5219				0.00646	117.204				0.00646	36.8633
		0.00649	712.846				0.00649	598.719				0.00649	3042.68				0.00649	22.4233				0.00649	116.671				0.00649	36.699
		0.00652	709.576				0.00652	595.976				0.00652	3028.71				0.00652	22.3252				0.00652	116.141				0.00652	36.5355
		0.00655	706.322				0.00655	593.245				0.00655	3014.8				0.00655	22.2275				0.00655	115.614				0.00655	36.3727
		0.00658	703.083				0.00658	590.527				0.00658	3000.96				0.00658	22.1303				0.00658	115.088				0.00658	36.2107
		0.00661	699.858				0.00661	587.821				0.00661	2987.18				0.00661	22.0335				0.00661	114.566				0.00661	36.0494
		0.00664	696.649				0.00664	585.127				0.00664	2973.47				0.00664	21.9371				0.00664	114.045				0.00664	35.8888
		0.00667	693.454				0.00667	582.446				0.00667	2959.81				0.00667	21.8412				0.00667	113.527				0.00667	35.729
		0.0067	690.274				0.0067	579.778				0.0067	2946.23				0.0067	21.7458				0.0067	113.012				0.0067	35.5699
		0.00673	687.108				0.00673	577.121				0.00673	2932.7				0.00673	21.6508				0.00673	112.498				0.00673	35.4116
		0.00676	683.957				0.00676	574.477				0.00676	2919.23				0.00676	21.5562				0.00676	111.987				0.00676	35.254
		0.00679	680.821				0.00679	571.845				0.00679	2905.83				0.00679	21.462				0.00679	111.479				0.00679	35.0971
		0.00682	677.699				0.00682	569.225				0.00682	2892.49				0.00682	21.3683				0.00682	110.973				0.00682	34.9409
		0.00685	674.591				0.00685	566.617				0.00685	2879.21				0.00685	21.275				0.00685	110.469				0.00685	34.7854
		0.00689	671.498				0.00689	564.021				0.00689	2865.99				0.00689	21.1822				0.00689	109.967				0.00689	34.6307
		0.00692	668.418				0.00692	561.437				0.00692	2852.83				0.00692	21.0897				0.00692	109.468				0.00692	34.4766
		0.00695	665.353				0.00695	558.865				0.00695	2839.73				0.00695	20.9977				0.00695	108.971				0.00695	34.3233
		0.00698	662.302				0.00698	556.304				0.00698	2826.7				0.00698	20.9061				0.00698	108.476				0.00698	34.1707
		0.00701	659.265				0.00701	553.756				0.00701	2813.72				0.00701	20.815				0.00701	107.984				0.00701	34.0188
		0.00705	656.242				0.00705	551.219				0.00705	2800.8				0.00705	20.7242				0.00705	107.494				0.00705	33.8675
		0.00708	653.233				0.00708	548.693				0.00708	2787.94				0.00708	20.6339				0.00708	107.006				0.00708	33.717
		0.00711	650.238				0.00711	546.18				0.00711	2775.14				0.00711	20.544				0.00711	106.52				0.00711	33.5672
		0.00714	647.256				0.00714	543.678				0.00714	2762.4				0.00714	20.4545				0.00714	106.037				0.00714	33.418
		0.00718	644.288				0.00718	541.187				0.00718	2749.72				0.00718	20.3654				0.00718	105.555				0.00718	33.2696
		0.00721	641.334				0.00721	538.708				0.00721	2737.09				0.00721	20.2767				0.00721	105.076				0.00721	33.1218
		0.00724	638.393				0.00724	536.24				0.00724	2724.53				0.00724	20.1884				0.00724	104.6				0.00724	32.9747
		0.00728	635.466				0.00728	533.784				0.00728	2712.02				0.00728	20.1006				0.00728	104.125				0.00728	32.8283
		0.00731	632.552				0.00731	531.339				0.00731	2699.57				0.00731	20.0131				0.00731	103.653				0.00731	32.6825
		0.00735	629.652				0.00735	528.905				0.00735	2687.17				0.00735	19.926				0.00735	103.182				0.00735	32.5374
		0.00738	626.765				0.00738	526.482				0.00738	2674.84				0.00738	19.8394				0.00738	102.714				0.00738	32.393
		0.00741	623.891				0.00741	524.07				0.00741	2662.56				0.00741	19.7531				0.00741	102.248				0.00741	32.2493
		0.00745	621.031				0.00745	521.67				0.00745	2650.33				0.00745	19.6672				0.00745	101.784				0.00745	32.1062
		0.00748	618.184				0.00748	519.281				0.00748	2638.17				0.00748	19.5818				0.00748	101.323				0.00748	31.9637
		0.00752	615.349				0.00752	516.902				0.00752	2626.06				0.00752	19.4967				0.00752	100.863				0.00752	31.822
		0.00755	612.528				0.00755	514.534				0.00755	2614				0.00755	19.412				0.00755	100.406				0.00755	31.6808
		0.00759	609.72				0.00759	512.178				0.00759	2602				0.00759	19.3277				0.00759	99.9505				0.00759	31.5404
		0.00762	606.924				0.00762	509.832				0.00762	2590.05				0.00762	19.2438				0.00762	99.4972				0.00762	31.4005
		0.00766	604.142				0.00766	507.497				0.00766	2578.16				0.00766	19.1603				0.00766	99.046				0.00766	31.2613
		0.00769	601.372				0.00769	505.172				0.00769	2566.33				0.00769	19.0771				0.00769	98.5969				0.00769	31.1228
		0.00773	598.615				0.00773	502.859				0.00773	2554.55				0.00773	18.9944				0.00773	98.1499				0.00773	30.9849
		0.00776	595.87				0.00776	500.556				0.00776	2542.82				0.00776	18.912				0.00776	97.7049				0.00776	30.8476
		0.0078	593.139				0.0078	498.263				0.0078	2531.14				0.0078	18.83				0.0078	97.262				0.0078	30.7109
		0.00783	590.419				0.00783	495.981				0.00783	2519.52				0.00783	18.7483				0.00783	96.8211				0.00783	30.5749
		0.00787	587.713				0.00787	493.71				0.00787	2507.96				0.00787	18.6671				0.00787	96.3822				0.00787	30.4395
		0.00791	585.018				0.00791	491.449				0.00791	2496.44				0.00791	18.5862				0.00791	95.9454				0.00791	30.3047
		0.00794	582.336				0.00794	489.198				0.00794	2484.98				0.00794	18.5057				0.00794	95.5105				0.00794	30.1706
		0.00798	579.667				0.00798	486.958				0.00798	2473.58				0.00798	18.4256				0.00798	95.0777				0.00798	30.037
		0.00802	577.01				0.00802	484.728				0.00802	2462.22				0.00802	18.3458				0.00802	94.6468				0.00802	29.9041
		0.00805	574.364				0.00805	482.508				0.00805	2450.92				0.00805	18.2664				0.00805	94.218				0.00805	29.7718
		0.00809	571.731				0.00809	480.299				0.00809	2439.67				0.00809	18.1874				0.00809	93.791				0.00809	29.6401
		0.00813	569.111				0.00813	478.099				0.00813	2428.47				0.00813	18.1087				0.00813	93.3661				0.00813	29.509
		0.00817	566.502				0.00817	475.91				0.00817	2417.32				0.00817	18.0304				0.00817	92.9431				0.00817	29.3785
		0.0082	563.905				0.0082	473.731				0.0082	2406.22				0.0082	17.9524				0.0082	92.522				0.0082	29.2486
		0.00824	561.32				0.00824	471.562				0.00824	2395.18				0.00824	17.8748				0.00824	92.1029				0.00824	29.1193
		0.00828	558.747				0.00828	469.402				0.00828	2384.18				0.00828	17.7976				0.00828	91.6857				0.00828	28.9906
		0.00832	556.186				0.00832	467.253				0.00832	2373.24				0.00832	17.7207				0.00832	91.2705				0.00832	28.8624
		0.00836	553.636				0.00836	465.114				0.00836	2362.34				0.00836	17.6442				0.00836	90.8571				0.00836	28.7349
		0.00839	551.099				0.00839	462.984				0.00839	2351.5				0.00839	17.568				0.00839	90.4456				0.00839	28.608
		0.00843	548.572				0.00843	460.864				0.00843	2340.7				0.00843	17.4922				0.00843	90.0361				0.00843	28.4816
		0.00847	546.058				0.00847	458.754				0.00847	2329.96				0.00847	17.4167				0.00847	89.6284				0.00847	28.3558
		0.00851	543.555				0.00851	456.654				0.00851	2319.26				0.00851	17.3416				0.00851	89.2225				0.00851	28.2306
		0.00855	541.064				0.00855	454.563				0.00855	2308.62				0.00855	17.2668				0.00855	88.8186				0.00855	28.106
		0.00859	538.584				0.00859	452.482				0.00859	2298.02				0.00859	17.1924				0.00859	88.4165				0.00859	27.982
		0.00863	536.115				0.00863	450.41				0.00863	2287.47				0.00863	17.1183				0.00863	88.0162				0.00863	27.8585
		0.00867	533.658				0.00867	448.348				0.00867	2276.97				0.00867	17.0445				0.00867	87.6178				0.00867	27.7355
		0.00871	531.212				0.00871	446.296				0.00871	2266.52				0.00871	16.9711				0.00871	87.2212				0.00871	27.6132
		0.00875	528.777				0.00875	444.252				0.00875	2256.11				0.00875	16.898				0.00875	86.8265				0.00875	27.4914
		0.00879	526.354				0.00879	442.219				0.00879	2245.76				0.00879	16.8253				0.00879	86.4335				0.00879	27.3702
		0.00883	523.941				0.00883	440.194				0.00883	2235.45				0.00883	16.7528				0.00883	86.0424				0.00883	27.2495
		0.00887	521.54				0.00887	438.179				0.00887	2225.19				0.00887	16.6808				0.00887	85.6531				0.00887	27.1294
		0.00891	519.15				0.00891	436.173				0.00891	2214.97				0.00891	16.609				0.00891	85.2655				0.00891	27.0098
		0.00895	516.771				0.00895	434.177				0.00895	2204.81				0.00895	16.5376				0.00895	84.8797				0.00895	26.8908
		0.00899	514.402				0.00899	432.189				0.00899	2194.69				0.00899	16.4665				0.00899	84.4957				0.00899	26.7723
		0.00904	512.045				0.00904	430.211				0.00904	2184.61				0.00904	16.3957				0.00904	84.1135				0.00904	26.6544
		0.00908	509.698				0.00908	428.242				0.00908	2174.58				0.00908	16.3253				0.00908	83.733				0.00908	26.537
		0.00912	507.362				0.00912	426.281				0.00912	2164.6				0.00912	16.2552				0.00912	83.3543				0.00912	26.4202
		0.00916	505.037				0.00916	424.33				0.00916	2154.67				0.00916	16.1854				0.00916	82.9773				0.00916	26.3039
		0.0092	502.723				0.0092	422.388				0.0092	2144.78				0.0092	16.1159				0.0092	82.602				0.0092	26.1881
		0.00925	500.419				0.00925	420.455				0.00925	2134.93				0.00925	16.0468				0.00925	82.2285				0.00925	26.0729
		0.00929	498.126				0.00929	418.53				0.00929	2125.13				0.00929	15.9779				0.00929	81.8567				0.00929	25.9582
		0.00933	495.843				0.00933	416.615				0.00933	2115.38				0.00933	15.9094				0.00933	81.4866				0.00933	25.844
		0.00938	493.571				0.00938	414.708				0.00938	2105.67				0.00938	15.8412				0.00938	81.1182				0.00938	25.7303
		0.00942	491.309				0.00942	412.81				0.00942	2096				0.00942	15.7733				0.00942	80.7514				0.00942	25.6172
		0.00946	489.058				0.00946	410.92				0.00946	2086.38				0.00946	15.7057				0.00946	80.3864				0.00946	25.5046
		0.00951	486.817				0.00951	409.04				0.00951	2076.81				0.00951	15.6385				0.00951	80.023				0.00951	25.3925
		0.00955	484.586				0.00955	407.168				0.00955	2067.27				0.00955	15.5715				0.00955	79.6614				0.00955	25.2809
		0.00959	482.365				0.00959	405.304				0.00959	2057.79				0.00959	15.5048				0.00959	79.3013				0.00959	25.1698
		0.00964	480.155				0.00964	403.45				0.00964	2048.34				0.00964	15.4385				0.00964	78.943				0.00964	25.0592
		0.00968	477.955				0.00968	401.603				0.00968	2038.94				0.00968	15.3725				0.00968	78.5863				0.00968	24.9492
		0.00973	475.765				0.00973	399.766				0.00973	2029.58				0.00973	15.3067				0.00973	78.2312				0.00973	24.8396
		0.00977	473.585				0.00977	397.936				0.00977	2020.27				0.00977	15.2413				0.00977	77.8777				0.00977	24.7306
		0.00982	471.415				0.00982	396.115				0.00982	2010.99				0.00982	15.1761				0.00982	77.5259				0.00982	24.6221
		0.00986	469.255				0.00986	394.303				0.00986	2001.76				0.00986	15.1113				0.00986	77.1757				0.00986	24.514
		0.00991	467.105				0.00991	392.498				0.00991	1992.58				0.00991	15.0468				0.00991	76.8271				0.00991	24.4065
		0.00995	464.965				0.00995	390.702				0.00995	1983.43				0.00995	14.9825				0.00995	76.4801				0.00995	24.2994
		0.01	462.835				0.01	388.915				0.01	1974.33				0.01	14.9186				0.01	76.1347				0.01	24.1929
		0.01005	460.714				0.01005	387.135				0.01005	1965.27				0.01005	14.8549				0.01005	75.7909				0.01005	24.0868
		0.01009	458.603				0.01009	385.364				0.01009	1956.25				0.01009	14.7916				0.01009	75.4486				0.01009	23.9812
		0.01014	456.502				0.01014	383.601				0.01014	1947.27				0.01014	14.7285				0.01014	75.108				0.01014	23.8761
		0.01019	454.411				0.01019	381.845				0.01019	1938.33				0.01019	14.6657				0.01019	74.7689				0.01019	23.7715
		0.01023	452.329				0.01023	380.098				0.01023	1929.43				0.01023	14.6032				0.01023	74.4313				0.01023	23.6673
		0.01028	450.257				0.01028	378.359				0.01028	1920.58				0.01028	14.5411				0.01028	74.0953				0.01028	23.5637
		0.01033	448.194				0.01033	376.628				0.01033	1911.76				0.01033	14.4791				0.01033	73.7609				0.01033	23.4605
		0.01038	446.141				0.01038	374.905				0.01038	1902.99				0.01038	14.4175				0.01038	73.428				0.01038	23.3578
		0.01042	444.097				0.01042	373.19				0.01042	1894.26				0.01042	14.3561				0.01042	73.0966				0.01042	23.2556
		0.01047	442.062				0.01047	371.483				0.01047	1885.56				0.01047	14.2951				0.01047	72.7667				0.01047	23.1538
		0.01052	440.037				0.01052	369.784				0.01052	1876.91				0.01052	14.2343				0.01052	72.4384				0.01052	23.0525
		0.01057	438.022				0.01057	368.092				0.01057	1868.29				0.01057	14.1738				0.01057	72.1115				0.01057	22.9517
		0.01062	436.015				0.01062	366.408				0.01062	1859.72				0.01062	14.1136				0.01062	71.7862				0.01062	22.8513
		0.01067	434.018				0.01067	364.732				0.01067	1851.19				0.01067	14.0536				0.01067	71.4624				0.01067	22.7514
		0.01072	432.03				0.01072	363.064				0.01072	1842.69				0.01072	13.9939				0.01072	71.14				0.01072	22.652
		0.01076	430.051				0.01076	361.403				0.01076	1834.23				0.01076	13.9345				0.01076	70.8191				0.01076	22.553
		0.01081	428.081				0.01081	359.75				0.01081	1825.82				0.01081	13.8754				0.01081	70.4998				0.01081	22.4544
		0.01086	426.12				0.01086	358.104				0.01086	1817.44				0.01086	13.8165				0.01086	70.1818				0.01086	22.3563
		0.01091	424.168				0.01091	356.466				0.01091	1809.1				0.01091	13.758				0.01091	69.8654				0.01091	22.2587
		0.01096	422.225				0.01096	354.836				0.01096	1800.79				0.01096	13.6996				0.01096	69.5504				0.01096	22.1615
		0.01102	420.291				0.01102	353.213				0.01102	1792.53				0.01102	13.6416				0.01102	69.2368				0.01102	22.0648
		0.01107	418.366				0.01107	351.597				0.01107	1784.3				0.01107	13.5838				0.01107	68.9247				0.01107	21.9685
		0.01112	416.45				0.01112	349.989				0.01112	1776.11				0.01112	13.5263				0.01112	68.614				0.01112	21.8727
		0.01117	414.542				0.01117	348.389				0.01117	1767.96				0.01117	13.469				0.01117	68.3047				0.01117	21.7772
		0.01122	412.644				0.01122	346.795				0.01122	1759.85				0.01122	13.412				0.01122	67.9969				0.01122	21.6823
		0.01127	410.754				0.01127	345.209				0.01127	1751.77				0.01127	13.3553				0.01127	67.6905				0.01127	21.5877
		0.01132	408.873				0.01132	343.631				0.01132	1743.73				0.01132	13.2988				0.01132	67.3854				0.01132	21.4936
		0.01138	407				0.01138	342.059				0.01138	1735.73				0.01138	13.2426				0.01138	67.0818				0.01138	21.4
		0.01143	405.136				0.01143	340.495				0.01143	1727.77				0.01143	13.1867				0.01143	66.7796				0.01143	21.3067
		0.01148	403.281				0.01148	338.938				0.01148	1719.84				0.01148	13.131				0.01148	66.4788				0.01148	21.2139
		0.01153	401.434				0.01153	337.388				0.01153	1711.95				0.01153	13.0756				0.01153	66.1793				0.01153	21.1215
		0.01159	399.595				0.01159	335.845				0.01159	1704.09				0.01159	13.0204				0.01159	65.8812				0.01159	21.0296
		0.01164	397.765				0.01164	334.31				0.01164	1696.27				0.01164	12.9655				0.01164	65.5845				0.01164	20.9381
		0.01169	395.944				0.01169	332.781				0.01169	1688.49				0.01169	12.9108				0.01169	65.2892				0.01169	20.8469
		0.01175	394.131				0.01175	331.259				0.01175	1680.74				0.01175	12.8564				0.01175	64.9952				0.01175	20.7562
		0.0118	392.326				0.0118	329.745				0.0118	1673.03				0.0118	12.8022				0.0118	64.7026				0.0118	20.666
		0.01186	390.529				0.01186	328.237				0.01186	1665.35				0.01186	12.7483				0.01186	64.4113				0.01186	20.5761
		0.01191	388.741				0.01191	326.736				0.01191	1657.71				0.01191	12.6946				0.01191	64.1214				0.01191	20.4866
		0.01197	386.961				0.01197	325.243				0.01197	1650.1				0.01197	12.6411				0.01197	63.8327				0.01197	20.3976
		0.01202	385.189				0.01202	323.756				0.01202	1642.53				0.01202	12.588				0.01202	63.5454				0.01202	20.309
		0.01208	383.425				0.01208	322.276				0.01208	1634.99				0.01208	12.535				0.01208	63.2595				0.01208	20.2207
		0.01213	381.669				0.01213	320.802				0.01213	1627.49				0.01213	12.4823				0.01213	62.9748				0.01213	20.1329
		0.01219	379.922				0.01219	319.336				0.01219	1620.02				0.01219	12.4299				0.01219	62.6915				0.01219	20.0455
		0.01225	378.182				0.01225	317.876				0.01225	1612.59				0.01225	12.3776				0.01225	62.4094				0.01225	19.9585
		0.0123	376.451				0.0123	316.423				0.0123	1605.19				0.0123	12.3257				0.0123	62.1287				0.0123	19.8719
		0.01236	374.727				0.01236	314.976				0.01236	1597.82				0.01236	12.2739				0.01236	61.8492				0.01236	19.7857
		0.01242	373.011				0.01242	313.536				0.01242	1590.49				0.01242	12.2224				0.01242	61.571				0.01242	19.6999
		0.01247	371.303				0.01247	312.103				0.01247	1583.19				0.01247	12.1712				0.01247	61.2941				0.01247	19.6144
		0.01253	369.603				0.01253	310.677				0.01253	1575.93				0.01253	12.1202				0.01253	61.0185				0.01253	19.5294
		0.01259	367.911				0.01259	309.257				0.01259	1568.7				0.01259	12.0694				0.01259	60.7441				0.01259	19.4448
		0.01265	366.227				0.01265	307.843				0.01265	1561.5				0.01265	12.0188				0.01265	60.471				0.01265	19.3605
		0.01271	364.55				0.01271	306.436				0.01271	1554.33				0.01271	11.9685				0.01271	60.1992				0.01271	19.2766
		0.01276	362.881				0.01276	305.036				0.01276	1547.2				0.01276	11.9184				0.01276	59.9286				0.01276	19.1932
		0.01282	361.22				0.01282	303.641				0.01282	1540.1				0.01282	11.8685				0.01282	59.6593				0.01282	19.1101
		0.01288	359.566				0.01288	302.254				0.01288	1533.04				0.01288	11.8189				0.01288	59.3912				0.01288	19.0273
		0.01294	357.92				0.01294	300.872				0.01294	1526				0.01294	11.7695				0.01294	59.1243				0.01294	18.945
		0.013	356.282				0.013	299.497				0.013	1519				0.013	11.7203				0.013	58.8586				0.013	18.8631
		0.01306	354.651				0.01306	298.129				0.01306	1512.03				0.01306	11.6714				0.01306	58.5942				0.01306	18.7815
		0.01312	353.027				0.01312	296.766				0.01312	1505.09				0.01312	11.6226				0.01312	58.331				0.01312	18.7003
		0.01318	351.411				0.01318	295.41				0.01318	1498.19				0.01318	11.5741				0.01318	58.069				0.01318	18.6195
		0.01324	349.803				0.01324	294.06				0.01324	1491.32				0.01324	11.5258				0.01324	57.8081				0.01324	18.539
		0.0133	348.201				0.0133	292.717				0.0133	1484.47				0.0133	11.4778				0.0133	57.5485				0.0133	18.4589
		0.01337	346.608				0.01337	291.379				0.01337	1477.66				0.01337	11.4299				0.01337	57.2901				0.01337	18.3792
		0.01343	345.021				0.01343	290.048				0.01343	1470.88				0.01343	11.3823				0.01343	57.0329				0.01343	18.2998
		0.01349	343.442				0.01349	288.722				0.01349	1464.13				0.01349	11.3349				0.01349	56.7769				0.01349	18.2208
		0.01355	341.87				0.01355	287.403				0.01355	1457.42				0.01355	11.2877				0.01355	56.522				0.01355	18.1422
		0.01361	340.305				0.01361	286.09				0.01361	1450.73				0.01361	11.2408				0.01361	56.2683				0.01361	18.0639
		0.01368	338.748				0.01368	284.783				0.01368	1444.07				0.01368	11.194				0.01368	56.0158				0.01368	17.986
		0.01374	337.197				0.01374	283.482				0.01374	1437.45				0.01374	11.1475				0.01374	55.7644				0.01374	17.9085
		0.0138	335.654				0.0138	282.187				0.0138	1430.85				0.0138	11.1012				0.0138	55.5142				0.0138	17.8313
		0.01387	334.118				0.01387	280.898				0.01387	1424.29				0.01387	11.0551				0.01387	55.2651				0.01387	17.7545
		0.01393	332.589				0.01393	279.615				0.01393	1417.76				0.01393	11.0092				0.01393	55.0172				0.01393	17.678
		0.014	331.066				0.014	278.337				0.014	1411.25				0.014	10.9635				0.014	54.7704				0.014	17.6018
		0.01406	329.551				0.01406	277.066				0.01406	1404.78				0.01406	10.918				0.01406	54.5247				0.01406	17.5261
		0.01413	328.043				0.01413	275.8				0.01413	1398.33				0.01413	10.8727				0.01413	54.2802				0.01413	17.4506
		0.01419	326.542				0.01419	274.54				0.01419	1391.92				0.01419	10.8277				0.01419	54.0368				0.01419	17.3755
		0.01426	325.048				0.01426	273.286				0.01426	1385.53				0.01426	10.7828				0.01426	53.7946				0.01426	17.3008
		0.01432	323.56				0.01432	272.038				0.01432	1379.18				0.01432	10.7382				0.01432	53.5534				0.01432	17.2264
		0.01439	322.08				0.01439	270.796				0.01439	1372.85				0.01439	10.6937				0.01439	53.3133				0.01439	17.1523
		0.01445	320.606				0.01445	269.559				0.01445	1366.55				0.01445	10.6495				0.01445	53.0744				0.01445	17.0786
		0.01452	319.139				0.01452	268.328				0.01452	1360.28				0.01452	10.6055				0.01452	52.8365				0.01452	17.0053
		0.01459	317.678				0.01459	267.102				0.01459	1354.04				0.01459	10.5617				0.01459	52.5998				0.01459	16.9322
		0.01466	316.225				0.01466	265.882				0.01466	1347.83				0.01466	10.518				0.01466	52.3641				0.01466	16.8595
		0.01472	314.778				0.01472	264.668				0.01472	1341.65				0.01472	10.4746				0.01472	52.1295				0.01472	16.7871
		0.01479	313.338				0.01479	263.46				0.01479	1335.49				0.01479	10.4314				0.01479	51.896				0.01479	16.7151
		0.01486	311.904				0.01486	262.257				0.01486	1329.37				0.01486	10.3883				0.01486	51.6636				0.01486	16.6434
		0.01493	310.477				0.01493	261.059				0.01493	1323.27				0.01493	10.3455				0.01493	51.4322				0.01493	16.572
		0.015	309.056				0.015	259.867				0.015	1317.2				0.015	10.3029				0.015	51.2019				0.015	16.501
		0.01507	307.642				0.01507	258.68				0.01507	1311.15				0.01507	10.2604				0.01507	50.9726				0.01507	16.4302
		0.01514	306.235				0.01514	257.499				0.01514	1305.14				0.01514	10.2182				0.01514	50.7444				0.01514	16.3598
		0.01521	304.834				0.01521	256.323				0.01521	1299.15				0.01521	10.1761				0.01521	50.5173				0.01521	16.2898
		0.01528	303.439				0.01528	255.153				0.01528	1293.19				0.01528	10.1343				0.01528	50.2912				0.01528	16.22
		0.01535	302.051				0.01535	253.988				0.01535	1287.26				0.01535	10.0926				0.01535	50.0661				0.01535	16.1506
		0.01542	300.669				0.01542	252.829				0.01542	1281.36				0.01542	10.0512				0.01542	49.8421				0.01542	16.0815
		0.01549	299.294				0.01549	251.674				0.01549	1275.48				0.01549	10.0099				0.01549	49.6191				0.01549	16.0127
		0.01556	297.925				0.01556	250.525				0.01556	1269.63				0.01556	9.96878				0.01556	49.3971				0.01556	15.9442
		0.01563	296.562				0.01563	249.382				0.01563	1263.81				0.01563	9.92788				0.01563	49.1762				0.01563	15.876
		0.0157	295.205				0.0157	248.243				0.0157	1258.01				0.0157	9.88717				0.0157	48.9562				0.0157	15.8082
		0.01578	293.855				0.01578	247.11				0.01578	1252.24				0.01578	9.84664				0.01578	48.7373				0.01578	15.7407
		0.01585	292.511				0.01585	245.982				0.01585	1246.49				0.01585	9.8063				0.01585	48.5194				0.01585	15.6734
		0.01592	291.173				0.01592	244.859				0.01592	1240.78				0.01592	9.76614				0.01592	48.3024				0.01592	15.6065
		0.016	289.841				0.016	243.742				0.016	1235.09				0.016	9.72617				0.016	48.0865				0.016	15.5399
		0.01607	288.515				0.01607	242.629				0.01607	1229.42				0.01607	9.68638				0.01607	47.8716				0.01607	15.4736
		0.01614	287.196				0.01614	241.522				0.01614	1223.78				0.01614	9.64678				0.01614	47.6576				0.01614	15.4076
		0.01622	285.882				0.01622	240.42				0.01622	1218.17				0.01622	9.60736				0.01622	47.4447				0.01622	15.3419
		0.01629	284.575				0.01629	239.322				0.01629	1212.58				0.01629	9.56811				0.01629	47.2327				0.01629	15.2765
		0.01637	283.273				0.01637	238.23				0.01637	1207.02				0.01637	9.52905				0.01637	47.0217				0.01637	15.2114
		0.01644	281.978				0.01644	237.143				0.01644	1201.48				0.01644	9.49017				0.01644	46.8116				0.01644	15.1466
		0.01652	280.688				0.01652	236.061				0.01652	1195.97				0.01652	9.45147				0.01652	46.6026				0.01652	15.0821
		0.0166	279.404				0.0166	234.984				0.0166	1190.49				0.0166	9.41295				0.0166	46.3945				0.0166	15.0179
		0.01667	278.127				0.01667	233.911				0.01667	1185.03				0.01667	9.3746				0.01667	46.1873				0.01667	14.954
		0.01675	276.855				0.01675	232.844				0.01675	1179.59				0.01675	9.33643				0.01675	45.9811				0.01675	14.8904
		0.01683	275.589				0.01683	231.782				0.01683	1174.18				0.01683	9.29843				0.01683	45.7758				0.01683	14.8271
		0.0169	274.329				0.0169	230.724				0.0169	1168.8				0.0169	9.26061				0.0169	45.5715				0.0169	14.764
		0.01698	273.074				0.01698	229.671				0.01698	1163.44				0.01698	9.22296				0.01698	45.3681				0.01698	14.7013
		0.01706	271.825				0.01706	228.624				0.01706	1158.1				0.01706	9.18549				0.01706	45.1657				0.01706	14.6388
		0.01714	270.583				0.01714	227.581				0.01714	1152.79				0.01714	9.14819				0.01714	44.9642				0.01714	14.5767
		0.01722	269.345				0.01722	226.542				0.01722	1147.5				0.01722	9.11105				0.01722	44.7636				0.01722	14.5148
		0.0173	268.114				0.0173	225.509				0.0173	1142.24				0.0173	9.0741				0.0173	44.5639				0.0173	14.4532
		0.01738	266.888				0.01738	224.48				0.01738	1137				0.01738	9.03731				0.01738	44.3652				0.01738	14.3919
		0.01746	265.668				0.01746	223.456				0.01746	1131.79				0.01746	9.00068				0.01746	44.1674				0.01746	14.3309
		0.01754	264.453				0.01754	222.437				0.01754	1126.6				0.01754	8.96423				0.01754	43.9704				0.01754	14.2701
		0.01762	263.244				0.01762	221.422				0.01762	1121.43				0.01762	8.92795				0.01762	43.7744				0.01762	14.2096
		0.0177	262.041				0.0177	220.412				0.0177	1116.29				0.0177	8.89183				0.0177	43.5793				0.0177	14.1495
		0.01778	260.843				0.01778	219.407				0.01778	1111.17				0.01778	8.85588				0.01778	43.3851				0.01778	14.0895
		0.01786	259.65				0.01786	218.406				0.01786	1106.07				0.01786	8.82009				0.01786	43.1918				0.01786	14.0299
		0.01795	258.463				0.01795	217.41				0.01795	1101				0.01795	8.78447				0.01795	42.9993				0.01795	13.9705
		0.01803	257.282				0.01803	216.419				0.01803	1095.95				0.01803	8.74901				0.01803	42.8078				0.01803	13.9115
		0.01811	256.105				0.01811	215.432				0.01811	1090.93				0.01811	8.71371				0.01811	42.6171				0.01811	13.8526
		0.0182	254.935				0.0182	214.449				0.0182	1085.92				0.0182	8.67858				0.0182	42.4273				0.0182	13.7941
		0.01828	253.769				0.01828	213.471				0.01828	1080.94				0.01828	8.64361				0.01828	42.2384				0.01828	13.7358
		0.01837	252.609				0.01837	212.498				0.01837	1075.99				0.01837	8.6088				0.01837	42.0503				0.01837	13.6778
		0.01845	251.455				0.01845	211.529				0.01845	1071.05				0.01845	8.57415				0.01845	41.8631				0.01845	13.6201
		0.01854	250.306				0.01854	210.565				0.01854	1066.14				0.01854	8.53966				0.01854	41.6768				0.01854	13.5626
		0.01862	249.161				0.01862	209.605				0.01862	1061.25				0.01862	8.50532				0.01862	41.4913				0.01862	13.5053
		0.01871	248.023				0.01871	208.649				0.01871	1056.39				0.01871	8.47115				0.01871	41.3067				0.01871	13.4484
		0.01879	246.889				0.01879	207.698				0.01879	1051.54				0.01879	8.43713				0.01879	41.1229				0.01879	13.3917
		0.01888	245.761				0.01888	206.751				0.01888	1046.72				0.01888	8.40327				0.01888	40.94				0.01888	13.3353
		0.01897	244.638				0.01897	205.808				0.01897	1041.92				0.01897	8.36956				0.01897	40.7579				0.01897	13.2791
		0.01905	243.52				0.01905	204.87				0.01905	1037.14				0.01905	8.33601				0.01905	40.5767				0.01905	13.2232
		0.01914	242.407				0.01914	203.936				0.01914	1032.39				0.01914	8.30262				0.01914	40.3962				0.01914	13.1675
		0.01923	241.299				0.01923	203.007				0.01923	1027.65				0.01923	8.26937				0.01923	40.2166				0.01923	13.1121
		0.01932	240.196				0.01932	202.081				0.01932	1022.94				0.01932	8.23628				0.01932	40.0379				0.01932	13.057
		0.01941	239.099				0.01941	201.16				0.01941	1018.25				0.01941	8.20334				0.01941	39.8599				0.01941	13.0021
		0.0195	238.006				0.0195	200.243				0.0195	1013.58				0.0195	8.17056				0.0195	39.6828				0.0195	12.9474
		0.01959	236.919				0.01959	199.331				0.01959	1008.94				0.01959	8.13792				0.01959	39.5065				0.01959	12.8931
		0.01968	235.836				0.01968	198.422				0.01968	1004.31				0.01968	8.10543				0.01968	39.331				0.01968	12.8389
		0.01977	234.759				0.01977	197.518				0.01977	999.705				0.01977	8.0731				0.01977	39.1563				0.01977	12.785
		0.01986	233.686				0.01986	196.618				0.01986	995.122				0.01986	8.04091				0.01986	38.9824				0.01986	12.7314
		0.01995	232.618				0.01995	195.722				0.01995	990.559				0.01995	8.00887				0.01995	38.8093				0.01995	12.678
		0.02004	231.555				0.02004	194.83				0.02004	986.018				0.02004	7.97698				0.02004	38.637				0.02004	12.6249
		0.02014	230.498				0.02014	193.942				0.02014	981.497				0.02014	7.94523				0.02014	38.4655				0.02014	12.5719
		0.02023	229.445				0.02023	193.059				0.02023	976.997				0.02023	7.91363				0.02023	38.2948				0.02023	12.5193
		0.02032	228.396				0.02032	192.179				0.02032	972.518				0.02032	7.88218				0.02032	38.1249				0.02032	12.4669
		0.02042	227.353				0.02042	191.303				0.02042	968.059				0.02042	7.85087				0.02042	37.9557				0.02042	12.4147
		0.02051	226.314				0.02051	190.432				0.02051	963.621				0.02051	7.8197				0.02051	37.7873				0.02051	12.3628
		0.02061	225.281				0.02061	189.564				0.02061	959.204				0.02061	7.78868				0.02061	37.6197				0.02061	12.311
		0.0207	224.251				0.0207	188.701				0.0207	954.806				0.0207	7.7578				0.0207	37.4529				0.0207	12.2596
		0.0208	223.227				0.0208	187.841				0.0208	950.429				0.0208	7.72706				0.0208	37.2868				0.0208	12.2084
		0.02089	222.207				0.02089	186.986				0.02089	946.072				0.02089	7.69646				0.02089	37.1215				0.02089	12.1574
		0.02099	221.193				0.02099	186.134				0.02099	941.735				0.02099	7.66601				0.02099	36.957				0.02099	12.1066
		0.02109	220.182				0.02109	185.286				0.02109	937.417				0.02109	7.63569				0.02109	36.7932				0.02109	12.0561
		0.02118	219.177				0.02118	184.442				0.02118	933.12				0.02118	7.60551				0.02118	36.6302				0.02118	12.0058
		0.02128	218.176				0.02128	183.602				0.02128	928.842				0.02128	7.57548				0.02128	36.4679				0.02128	11.9557
		0.02138	217.179				0.02138	182.766				0.02138	924.585				0.02138	7.54558				0.02138	36.3064				0.02138	11.9059
		0.02148	216.187				0.02148	181.934				0.02148	920.346				0.02148	7.51582				0.02148	36.1456				0.02148	11.8563
		0.02158	215.2				0.02158	181.105				0.02158	916.127				0.02158	7.48619				0.02158	35.9855				0.02158	11.8069
		0.02168	214.217				0.02168	180.28				0.02168	911.928				0.02168	7.4567				0.02168	35.8262				0.02168	11.7578
		0.02178	213.239				0.02178	179.459				0.02178	907.747				0.02178	7.42735				0.02178	35.6676				0.02178	11.7089
		0.02188	212.265				0.02188	178.642				0.02188	903.586				0.02188	7.39813				0.02188	35.5097				0.02188	11.6602
		0.02198	211.296				0.02198	177.829				0.02198	899.445				0.02198	7.36904				0.02198	35.3526				0.02198	11.6117
		0.02208	210.331				0.02208	177.019				0.02208	895.322				0.02208	7.34009				0.02208	35.1962				0.02208	11.5635
		0.02218	209.371				0.02218	176.213				0.02218	891.218				0.02218	7.31128				0.02218	35.0405				0.02218	11.5154
		0.02228	208.415				0.02228	175.411				0.02228	887.133				0.02228	7.28259				0.02228	34.8855				0.02228	11.4676
		0.02239	207.463				0.02239	174.613				0.02239	883.066				0.02239	7.25404				0.02239	34.7313				0.02239	11.42
		0.02249	206.516				0.02249	173.818				0.02249	879.019				0.02249	7.22562				0.02249	34.5777				0.02249	11.3727
		0.02259	205.573				0.02259	173.027				0.02259	874.99				0.02259	7.19733				0.02259	34.4249				0.02259	11.3255
		0.0227	204.635				0.0227	172.239				0.0227	870.979				0.0227	7.16917				0.0227	34.2727				0.0227	11.2786
		0.0228	203.701				0.0228	171.455				0.0228	866.987				0.0228	7.14113				0.0228	34.1213				0.0228	11.2319
		0.02291	202.771				0.02291	170.675				0.02291	863.013				0.02291	7.11323				0.02291	33.9705				0.02291	11.1854
		0.02301	201.845				0.02301	169.898				0.02301	859.058				0.02301	7.08546				0.02301	33.8205				0.02301	11.1391
		0.02312	200.924				0.02312	169.125				0.02312	855.121				0.02312	7.05781				0.02312	33.6711				0.02312	11.093
		0.02323	200.006				0.02323	168.355				0.02323	851.201				0.02323	7.03029				0.02323	33.5224				0.02323	11.0472
		0.02333	199.093				0.02333	167.589				0.02333	847.3				0.02333	7.0029				0.02333	33.3744				0.02333	11.0015
		0.02344	198.185				0.02344	166.826				0.02344	843.417				0.02344	6.97563				0.02344	33.2271				0.02344	10.9561
		0.02355	197.28				0.02355	166.067				0.02355	839.551				0.02355	6.94849				0.02355	33.0805				0.02355	10.9108
		0.02366	196.38				0.02366	165.312				0.02366	835.704				0.02366	6.92148				0.02366	32.9345				0.02366	10.8658
		0.02377	195.483				0.02377	164.56				0.02377	831.874				0.02377	6.89458				0.02377	32.7892				0.02377	10.821
		0.02388	194.591				0.02388	163.811				0.02388	828.061				0.02388	6.86781				0.02388	32.6446				0.02388	10.7764
		0.02399	193.703				0.02399	163.066				0.02399	824.266				0.02399	6.84117				0.02399	32.5006				0.02399	10.732
		0.0241	192.819				0.0241	162.324				0.0241	820.489				0.0241	6.81465				0.0241	32.3573				0.0241	10.6878
		0.02421	191.939				0.02421	161.585				0.02421	816.729				0.02421	6.78825				0.02421	32.2147				0.02421	10.6438
		0.02432	191.063				0.02432	160.85				0.02432	812.986				0.02432	6.76197				0.02432	32.0727				0.02432	10.6
		0.02443	190.192				0.02443	160.119				0.02443	809.26				0.02443	6.73581				0.02443	31.9313				0.02443	10.5564
		0.02455	189.324				0.02455	159.39				0.02455	805.552				0.02455	6.70977				0.02455	31.7906				0.02455	10.513
		0.02466	188.46				0.02466	158.666				0.02466	801.86				0.02466	6.68385				0.02466	31.6506				0.02466	10.4698
		0.02477	187.6				0.02477	157.944				0.02477	798.186				0.02477	6.65805				0.02477	31.5112				0.02477	10.4268
		0.02489	186.744				0.02489	157.226				0.02489	794.528				0.02489	6.63237				0.02489	31.3725				0.02489	10.384
		0.025	185.892				0.025	156.511				0.025	790.887				0.025	6.60681				0.025	31.2343				0.025	10.3414
		0.02512	185.044				0.02512	155.799				0.02512	787.263				0.02512	6.58136				0.02512	31.0969				0.02512	10.299
		0.02523	184.2				0.02523	155.091				0.02523	783.656				0.02523	6.55604				0.02523	30.96				0.02523	10.2568
		0.02535	183.359				0.02535	154.385				0.02535	780.065				0.02535	6.53083				0.02535	30.8238				0.02535	10.2148
		0.02547	182.523				0.02547	153.684				0.02547	776.49				0.02547	6.50573				0.02547	30.6882				0.02547	10.1729
		0.02559	181.69				0.02559	152.985				0.02559	772.933				0.02559	6.48075				0.02559	30.5532				0.02559	10.1313
		0.0257	180.862				0.0257	152.289				0.0257	769.391				0.0257	6.45589				0.0257	30.4189				0.0257	10.0899
		0.02582	180.037				0.02582	151.597				0.02582	765.866				0.02582	6.43114				0.02582	30.2852				0.02582	10.0486
		0.02594	179.215				0.02594	150.908				0.02594	762.356				0.02594	6.4065				0.02594	30.152				0.02594	10.0076
		0.02606	178.398				0.02606	150.222				0.02606	758.863				0.02606	6.38198				0.02606	30.0195				0.02606	9.96668
		0.02618	177.584				0.02618	149.539				0.02618	755.386				0.02618	6.35756				0.02618	29.8876				0.02618	9.926
		0.0263	176.774				0.0263	148.86				0.0263	751.925				0.0263	6.33327				0.0263	29.7564				0.0263	9.88551
		0.02642	175.968				0.02642	148.183				0.02642	748.48				0.02642	6.30908				0.02642	29.6257				0.02642	9.8452
		0.02655	175.166				0.02655	147.51				0.02655	745.051				0.02655	6.285				0.02655	29.4956				0.02655	9.80507
		0.02667	174.367				0.02667	146.839				0.02667	741.638				0.02667	6.26104				0.02667	29.3661				0.02667	9.76513
		0.02679	173.572				0.02679	146.172				0.02679	738.24				0.02679	6.23719				0.02679	29.2372				0.02679	9.72538
		0.02692	172.78				0.02692	145.508				0.02692	734.858				0.02692	6.21344				0.02692	29.1089				0.02692	9.6858
		0.02704	171.992				0.02704	144.847				0.02704	731.491				0.02704	6.18981				0.02704	28.9812				0.02704	9.64641
		0.02716	171.208				0.02716	144.189				0.02716	728.14				0.02716	6.16628				0.02716	28.8541				0.02716	9.6072
		0.02729	170.428				0.02729	143.534				0.02729	724.804				0.02729	6.14286				0.02729	28.7275				0.02729	9.56817
		0.02742	169.651				0.02742	142.881				0.02742	721.483				0.02742	6.11955				0.02742	28.6016				0.02742	9.52933
		0.02754	168.877				0.02754	142.232				0.02754	718.178				0.02754	6.09635				0.02754	28.4762				0.02754	9.49065
		0.02767	168.107				0.02767	141.586				0.02767	714.888				0.02767	6.07325				0.02767	28.3514				0.02767	9.45216
		0.0278	167.341				0.0278	140.943				0.0278	711.613				0.0278	6.05026				0.0278	28.2272				0.0278	9.41384
		0.02793	166.578				0.02793	140.303				0.02793	708.353				0.02793	6.02738				0.02793	28.1035				0.02793	9.3757
		0.02805	165.819				0.02805	139.666				0.02805	705.109				0.02805	6.0046				0.02805	27.9804				0.02805	9.33774
		0.02818	165.063				0.02818	139.032				0.02818	701.879				0.02818	5.98192				0.02818	27.8579				0.02818	9.29995
		0.02831	164.31				0.02831	138.4				0.02831	698.663				0.02831	5.95935				0.02831	27.7359				0.02831	9.26233
		0.02844	163.561				0.02844	137.772				0.02844	695.463				0.02844	5.93689				0.02844	27.6145				0.02844	9.22489
		0.02858	162.816				0.02858	137.146				0.02858	692.277				0.02858	5.91452				0.02858	27.4937				0.02858	9.18762
		0.02871	162.074				0.02871	136.523				0.02871	689.106				0.02871	5.89226				0.02871	27.3734				0.02871	9.15052
		0.02884	161.335				0.02884	135.904				0.02884	685.95				0.02884	5.87011				0.02884	27.2537				0.02884	9.11359
		0.02897	160.6				0.02897	135.287				0.02897	682.808				0.02897	5.84805				0.02897	27.1345				0.02897	9.07683
		0.02911	159.868				0.02911	134.672				0.02911	679.68				0.02911	5.8261				0.02911	27.0159				0.02911	9.04024
		0.02924	159.14				0.02924	134.061				0.02924	676.567				0.02924	5.80424				0.02924	26.8978				0.02924	9.00382
		0.02938	158.414				0.02938	133.452				0.02938	673.468				0.02938	5.78249				0.02938	26.7802				0.02938	8.96757
		0.02951	157.693				0.02951	132.847				0.02951	670.384				0.02951	5.76084				0.02951	26.6632				0.02951	8.93148
		0.02965	156.974				0.02965	132.244				0.02965	667.313				0.02965	5.73929				0.02965	26.5468				0.02965	8.89556
		0.02979	156.259				0.02979	131.644				0.02979	664.257				0.02979	5.71783				0.02979	26.4308				0.02979	8.85981
		0.02992	155.547				0.02992	131.046				0.02992	661.215				0.02992	5.69648				0.02992	26.3154				0.02992	8.82422
		0.03006	154.838				0.03006	130.451				0.03006	658.187				0.03006	5.67522				0.03006	26.2006				0.03006	8.78879
		0.0302	154.133				0.0302	129.86				0.0302	655.172				0.0302	5.65406				0.0302	26.0862				0.0302	8.75352
		0.03034	153.431				0.03034	129.27				0.03034	652.172				0.03034	5.633				0.03034	25.9724				0.03034	8.71842
		0.03048	152.732				0.03048	128.684				0.03048	649.185				0.03048	5.61204				0.03048	25.8591				0.03048	8.68348
		0.03062	152.036				0.03062	128.1				0.03062	646.212				0.03062	5.59117				0.03062	25.7463				0.03062	8.6487
		0.03076	151.343				0.03076	127.519				0.03076	643.252				0.03076	5.5704				0.03076	25.6341				0.03076	8.61408
		0.0309	150.654				0.0309	126.94				0.0309	640.307				0.0309	5.54972				0.0309	25.5224				0.0309	8.57962
		0.03105	149.968				0.03105	126.365				0.03105	637.374				0.03105	5.52914				0.03105	25.4111				0.03105	8.54532
		0.03119	149.285				0.03119	125.791				0.03119	634.456				0.03119	5.50865				0.03119	25.3004				0.03119	8.51117
		0.03133	148.605				0.03133	125.221				0.03133	631.55				0.03133	5.48826				0.03133	25.1902				0.03133	8.47719
		0.03148	147.928				0.03148	124.653				0.03148	628.658				0.03148	5.46796				0.03148	25.0805				0.03148	8.44336
		0.03162	147.255				0.03162	124.088				0.03162	625.78				0.03162	5.44776				0.03162	24.9714				0.03162	8.40968
		0.03177	146.584				0.03177	123.525				0.03177	622.914				0.03177	5.42765				0.03177	24.8627				0.03177	8.37616
		0.03192	145.917				0.03192	122.965				0.03192	620.062				0.03192	5.40763				0.03192	24.7545				0.03192	8.34279
		0.03206	145.252				0.03206	122.407				0.03206	617.222				0.03206	5.3877				0.03206	24.6468				0.03206	8.30958
		0.03221	144.591				0.03221	121.852				0.03221	614.396				0.03221	5.36787				0.03221	24.5396				0.03221	8.27652
		0.03236	143.932				0.03236	121.3				0.03236	611.583				0.03236	5.34812				0.03236	24.4329				0.03236	8.24362
		0.03251	143.277				0.03251	120.75				0.03251	608.783				0.03251	5.32847				0.03251	24.3267				0.03251	8.21086
		0.03266	142.625				0.03266	120.202				0.03266	605.995				0.03266	5.30891				0.03266	24.2209				0.03266	8.17825
		0.03281	141.976				0.03281	119.658				0.03281	603.221				0.03281	5.28943				0.03281	24.1157				0.03281	8.1458
		0.03296	141.329				0.03296	119.115				0.03296	600.459				0.03296	5.27005				0.03296	24.011				0.03296	8.11349
		0.03311	140.686				0.03311	118.575				0.03311	597.71				0.03311	5.25076				0.03311	23.9067				0.03311	8.08134
		0.03327	140.046				0.03327	118.038				0.03327	594.973				0.03327	5.23155				0.03327	23.8029				0.03327	8.04933
		0.03342	139.408				0.03342	117.503				0.03342	592.249				0.03342	5.21243				0.03342	23.6996				0.03342	8.01747
		0.03357	138.774				0.03357	116.971				0.03357	589.538				0.03357	5.19341				0.03357	23.5967				0.03357	7.98575
		0.03373	138.142				0.03373	116.441				0.03373	586.839				0.03373	5.17447				0.03373	23.4944				0.03373	7.95418
		0.03388	137.513				0.03388	115.913				0.03388	584.152				0.03388	5.15561				0.03388	23.3925				0.03388	7.92276
		0.03404	136.887				0.03404	115.388				0.03404	581.478				0.03404	5.13684				0.03404	23.291				0.03404	7.89148
		0.0342	136.265				0.0342	114.865				0.0342	578.816				0.0342	5.11816				0.0342	23.1901				0.0342	7.86034
		0.03436	135.644				0.03436	114.345				0.03436	576.166				0.03436	5.09957				0.03436	23.0896				0.03436	7.82935
		0.03451	135.027				0.03451	113.827				0.03451	573.529				0.03451	5.08106				0.03451	22.9896				0.03451	7.7985
		0.03467	134.413				0.03467	113.311				0.03467	570.904				0.03467	5.06264				0.03467	22.89				0.03467	7.76779
		0.03483	133.801				0.03483	112.798				0.03483	568.29				0.03483	5.0443				0.03483	22.7909				0.03483	7.73723
		0.03499	133.193				0.03499	112.287				0.03499	565.689				0.03499	5.02604				0.03499	22.6922				0.03499	7.7068
		0.03516	132.587				0.03516	111.779				0.03516	563.099				0.03516	5.00787				0.03516	22.594				0.03516	7.67652
		0.03532	131.983				0.03532	111.273				0.03532	560.522				0.03532	4.98979				0.03532	22.4962				0.03532	7.64637
		0.03548	131.383				0.03548	110.769				0.03548	557.956				0.03548	4.97178				0.03548	22.3989				0.03548	7.61636
		0.03565	130.785				0.03565	110.267				0.03565	555.402				0.03565	4.95386				0.03565	22.3021				0.03565	7.58649
		0.03581	130.19				0.03581	109.768				0.03581	552.86				0.03581	4.93603				0.03581	22.2057				0.03581	7.55676
		0.03597	129.598				0.03597	109.271				0.03597	550.33				0.03597	4.91827				0.03597	22.1097				0.03597	7.52717
		0.03614	129.009				0.03614	108.777				0.03614	547.811				0.03614	4.9006				0.03614	22.0142				0.03614	7.49771
		0.03631	128.422				0.03631	108.284				0.03631	545.304				0.03631	4.883				0.03631	21.9191				0.03631	7.46839
		0.03648	127.838				0.03648	107.794				0.03648	542.808				0.03648	4.86549				0.03648	21.8244				0.03648	7.4392
		0.03664	127.257				0.03664	107.306				0.03664	540.324				0.03664	4.84806				0.03664	21.7302				0.03664	7.41014
		0.03681	126.678				0.03681	106.821				0.03681	537.851				0.03681	4.83071				0.03681	21.6364				0.03681	7.38122
		0.03698	126.102				0.03698	106.337				0.03698	535.389				0.03698	4.81344				0.03698	21.5431				0.03698	7.35244
		0.03715	125.529				0.03715	105.856				0.03715	532.939				0.03715	4.79625				0.03715	21.4502				0.03715	7.32378
		0.03733	124.958				0.03733	105.377				0.03733	530.5				0.03733	4.77914				0.03733	21.3577				0.03733	7.29526
		0.0375	124.39				0.0375	104.901				0.0375	528.072				0.0375	4.7621				0.0375	21.2656				0.0375	7.26687
		0.03767	123.824				0.03767	104.426				0.03767	525.656				0.03767	4.74515				0.03767	21.1739				0.03767	7.23861
		0.03784	123.261				0.03784	103.954				0.03784	523.25				0.03784	4.72827				0.03784	21.0827				0.03784	7.21048
		0.03802	122.701				0.03802	103.483				0.03802	520.856				0.03802	4.71147				0.03802	20.9919				0.03802	7.18248
		0.03819	122.143				0.03819	103.015				0.03819	518.473				0.03819	4.69475				0.03819	20.9015				0.03819	7.15461
		0.03837	121.588				0.03837	102.55				0.03837	516.1				0.03837	4.67811				0.03837	20.8116				0.03837	7.12687
		0.03855	121.036				0.03855	102.086				0.03855	513.739				0.03855	4.66154				0.03855	20.722				0.03855	7.09925
		0.03873	120.485				0.03873	101.624				0.03873	511.388				0.03873	4.64505				0.03873	20.6329				0.03873	7.07176
		0.0389	119.938				0.0389	101.165				0.0389	509.048				0.0389	4.62863				0.0389	20.5441				0.0389	7.0444
		0.03908	119.393				0.03908	100.707				0.03908	506.719				0.03908	4.61229				0.03908	20.4558				0.03908	7.01716
		0.03926	118.85				0.03926	100.252				0.03926	504.4				0.03926	4.59603				0.03926	20.3679				0.03926	6.99005
		0.03945	118.31				0.03945	99.7989				0.03945	502.093				0.03945	4.57984				0.03945	20.2803				0.03945	6.96307
		0.03963	117.773				0.03963	99.3478				0.03963	499.795				0.03963	4.56372				0.03963	20.1932				0.03963	6.93621
		0.03981	117.238				0.03981	98.8988				0.03981	497.509				0.03981	4.54768				0.03981	20.1065				0.03981	6.90947
		0.03999	116.705				0.03999	98.4518				0.03999	495.233				0.03999	4.53171				0.03999	20.0202				0.03999	6.88285
		0.04018	116.175				0.04018	98.0069				0.04018	492.967				0.04018	4.51582				0.04018	19.9343				0.04018	6.85636
		0.04036	115.647				0.04036	97.564				0.04036	490.712				0.04036	4.5				0.04036	19.8488				0.04036	6.82999
		0.04055	115.122				0.04055	97.1232				0.04055	488.467				0.04055	4.48425				0.04055	19.7636				0.04055	6.80374
		0.04074	114.599				0.04074	96.6844				0.04074	486.232				0.04074	4.46858				0.04074	19.6789				0.04074	6.77762
		0.04093	114.078				0.04093	96.2476				0.04093	484.008				0.04093	4.45298				0.04093	19.5946				0.04093	6.75161
		0.04111	113.56				0.04111	95.8128				0.04111	481.794				0.04111	4.43745				0.04111	19.5106				0.04111	6.72572
		0.0413	113.044				0.0413	95.3801				0.0413	479.59				0.0413	4.42199				0.0413	19.427				0.0413	6.69995
		0.0415	112.531				0.0415	94.9493				0.0415	477.396				0.0415	4.4066				0.0415	19.3438				0.0415	6.6743
		0.04169	112.02				0.04169	94.5204				0.04169	475.212				0.04169	4.39128				0.04169	19.261				0.04169	6.64877
		0.04188	111.511				0.04188	94.0936				0.04188	473.039				0.04188	4.37604				0.04188	19.1786				0.04188	6.62336
		0.04207	111.005				0.04207	93.6687				0.04207	470.875				0.04207	4.36086				0.04207	19.0966				0.04207	6.59806
		0.04227	110.501				0.04227	93.2458				0.04227	468.721				0.04227	4.34575				0.04227	19.0149				0.04227	6.57288
		0.04246	109.999				0.04246	92.8248				0.04246	466.577				0.04246	4.33072				0.04246	18.9336				0.04246	6.54782
		0.04266	109.5				0.04266	92.4058				0.04266	464.443				0.04266	4.31575				0.04266	18.8527				0.04266	6.52287
		0.04285	109.003				0.04285	91.9886				0.04285	462.319				0.04285	4.30085				0.04285	18.7721				0.04285	6.49804
		0.04305	108.508				0.04305	91.5734				0.04305	460.205				0.04305	4.28602				0.04305	18.6919				0.04305	6.47332
		0.04325	108.015				0.04325	91.1601				0.04325	458.1				0.04325	4.27126				0.04325	18.6121				0.04325	6.44871
		0.04345	107.525				0.04345	90.7487				0.04345	456.005				0.04345	4.25657				0.04345	18.5327				0.04345	6.42422
		0.04365	107.037				0.04365	90.3392				0.04365	453.919				0.04365	4.24194				0.04365	18.4536				0.04365	6.39984
		0.04385	106.551				0.04385	89.9316				0.04385	451.843				0.04385	4.22739				0.04385	18.3749				0.04385	6.37557
		0.04406	106.068				0.04406	89.5258				0.04406	449.777				0.04406	4.21289				0.04406	18.2966				0.04406	6.35142
		0.04426	105.586				0.04426	89.1219				0.04426	447.72				0.04426	4.19847				0.04426	18.2186				0.04426	6.32737
		0.04446	105.107				0.04446	88.7199				0.04446	445.673				0.04446	4.18411				0.04446	18.141				0.04446	6.30344
		0.04467	104.63				0.04467	88.3197				0.04467	443.635				0.04467	4.16982				0.04467	18.0637				0.04467	6.27962
		0.04487	104.156				0.04487	87.9214				0.04487	441.606				0.04487	4.1556				0.04487	17.9868				0.04487	6.25591
		0.04508	103.683				0.04508	87.5248				0.04508	439.587				0.04508	4.14144				0.04508	17.9102				0.04508	6.2323
		0.04529	103.213				0.04529	87.1301				0.04529	437.577				0.04529	4.12734				0.04529	17.834				0.04529	6.20881
		0.0455	102.745				0.0455	86.7373				0.0455	435.576				0.0455	4.11331				0.0455	17.7581				0.0455	6.18542
		0.04571	102.279				0.04571	86.3462				0.04571	433.585				0.04571	4.09935				0.04571	17.6826				0.04571	6.16214
		0.04592	101.815				0.04592	85.9569				0.04592	431.602				0.04592	4.08545				0.04592	17.6075				0.04592	6.13897
		0.04613	101.353				0.04613	85.5694				0.04613	429.629				0.04613	4.07161				0.04613	17.5326				0.04613	6.1159
		0.04634	100.893				0.04634	85.1837				0.04634	427.665				0.04634	4.05784				0.04634	17.4582				0.04634	6.09295
		0.04656	100.436				0.04656	84.7998				0.04656	425.709				0.04656	4.04413				0.04656	17.384				0.04656	6.07009
		0.04677	99.9802				0.04677	84.4176				0.04677	423.763				0.04677	4.03049				0.04677	17.3102				0.04677	6.04735
		0.04699	99.5269				0.04699	84.0372				0.04699	421.826				0.04699	4.0169				0.04699	17.2368				0.04699	6.0247
		0.04721	99.0756				0.04721	83.6585				0.04721	419.897				0.04721	4.00338				0.04721	17.1637				0.04721	6.00217
		0.04742	98.6264				0.04742	83.2816				0.04742	417.978				0.04742	3.98992				0.04742	17.0909				0.04742	5.97973
		0.04764	98.1793				0.04764	82.9064				0.04764	416.067				0.04764	3.97653				0.04764	17.0185				0.04764	5.9574
		0.04786	97.7342				0.04786	82.5329				0.04786	414.165				0.04786	3.9632				0.04786	16.9464				0.04786	5.93517
		0.04808	97.2912				0.04808	82.1611				0.04808	412.272				0.04808	3.94992				0.04808	16.8746				0.04808	5.91305
		0.04831	96.8502				0.04831	81.7911				0.04831	410.388				0.04831	3.93671				0.04831	16.8031				0.04831	5.89102
		0.04853	96.4112				0.04853	81.4227				0.04853	408.512				0.04853	3.92356				0.04853	16.732				0.04853	5.8691
		0.04875	95.9743				0.04875	81.0561				0.04875	406.644				0.04875	3.91047				0.04875	16.6612				0.04875	5.84728
		0.04898	95.5393				0.04898	80.6911				0.04898	404.786				0.04898	3.89744				0.04898	16.5908				0.04898	5.82556
		0.0492	95.1064				0.0492	80.3278				0.0492	402.936				0.0492	3.88447				0.0492	16.5206				0.0492	5.80394
		0.04943	94.6754				0.04943	79.9662				0.04943	401.094				0.04943	3.87156				0.04943	16.4508				0.04943	5.78242
		0.04966	94.2464				0.04966	79.6063				0.04966	399.261				0.04966	3.85872				0.04966	16.3813				0.04966	5.761
		0.04989	93.8194				0.04989	79.2479				0.04989	397.436				0.04989	3.84592				0.04989	16.3122				0.04989	5.73968
		0.05012	93.3944				0.05012	78.8913				0.05012	395.62				0.05012	3.83319				0.05012	16.2433				0.05012	5.71845
		0.05035	92.9713				0.05035	78.5363				0.05035	393.812				0.05035	3.82052				0.05035	16.1748				0.05035	5.69733
		0.05058	92.5502				0.05058	78.1829				0.05058	392.012				0.05058	3.80791				0.05058	16.1065				0.05058	5.6763
		0.05082	92.1309				0.05082	77.8311				0.05082	390.221				0.05082	3.79535				0.05082	16.0386				0.05082	5.65537
		0.05105	91.7137				0.05105	77.481				0.05105	388.438				0.05105	3.78285				0.05105	15.971				0.05105	5.63453
		0.05129	91.2983				0.05129	77.1324				0.05129	386.663				0.05129	3.77041				0.05129	15.9038				0.05129	5.61379
		0.05152	90.8848				0.05152	76.7855				0.05152	384.896				0.05152	3.75803				0.05152	15.8368				0.05152	5.59315
		0.05176	90.4733				0.05176	76.4401				0.05176	383.137				0.05176	3.74571				0.05176	15.7701				0.05176	5.5726
		0.052	90.0636				0.052	76.0964				0.052	381.386				0.052	3.73344				0.052	15.7038				0.052	5.55215
		0.05224	89.6558				0.05224	75.7542				0.05224	379.644				0.05224	3.72122				0.05224	15.6377				0.05224	5.53179
		0.05248	89.2499				0.05248	75.4136				0.05248	377.909				0.05248	3.70907				0.05248	15.5719				0.05248	5.51152
		0.05272	88.8459				0.05272	75.0746				0.05272	376.183				0.05272	3.69697				0.05272	15.5065				0.05272	5.49135
		0.05297	88.4437				0.05297	74.7371				0.05297	374.464				0.05297	3.68493				0.05297	15.4414				0.05297	5.47127
		0.05321	88.0434				0.05321	74.4012				0.05321	372.753				0.05321	3.67294				0.05321	15.3765				0.05321	5.45129
		0.05346	87.6449				0.05346	74.0668				0.05346	371.05				0.05346	3.661				0.05346	15.312				0.05346	5.43139
		0.0537	87.2482				0.0537	73.7339				0.0537	369.355				0.0537	3.64913				0.0537	15.2477				0.0537	5.41159
		0.05395	86.8533				0.05395	73.4026				0.05395	367.668				0.05395	3.6373				0.05395	15.1838				0.05395	5.39188
		0.0542	86.4603				0.0542	73.0728				0.0542	365.988				0.0542	3.62554				0.0542	15.1201				0.0542	5.37226
		0.05445	86.0691				0.05445	72.7445				0.05445	364.316				0.05445	3.61382				0.05445	15.0567				0.05445	5.35273
		0.0547	85.6796				0.0547	72.4177				0.0547	362.652				0.0547	3.60216				0.0547	14.9937				0.0547	5.33329
		0.05495	85.292				0.05495	72.0925				0.05495	360.996				0.05495	3.59056				0.05495	14.9309				0.05495	5.31394
		0.05521	84.9061				0.05521	71.7687				0.05521	359.347				0.05521	3.579				0.05521	14.8684				0.05521	5.29468
		0.05546	84.522				0.05546	71.4464				0.05546	357.705				0.05546	3.56751				0.05546	14.8062				0.05546	5.27551
		0.05572	84.1397				0.05572	71.1256				0.05572	356.072				0.05572	3.55606				0.05572	14.7442				0.05572	5.25643
		0.05598	83.7592				0.05598	70.8063				0.05598	354.445				0.05598	3.54467				0.05598	14.6826				0.05598	5.23743
		0.05623	83.3804				0.05623	70.4884				0.05623	352.827				0.05623	3.53333				0.05623	14.6213				0.05623	5.21852
		0.05649	83.0033				0.05649	70.172				0.05649	351.215				0.05649	3.52204				0.05649	14.5602				0.05649	5.1997
		0.05675	82.6279				0.05675	69.8571				0.05675	349.611				0.05675	3.5108				0.05675	14.4994				0.05675	5.18097
		0.05702	82.2543				0.05702	69.5436				0.05702	348.015				0.05702	3.49962				0.05702	14.4389				0.05702	5.16233
		0.05728	81.8824				0.05728	69.2315				0.05728	346.425				0.05728	3.48849				0.05728	14.3787				0.05728	5.14376
		0.05754	81.5122				0.05754	68.9209				0.05754	344.843				0.05754	3.47741				0.05754	14.3187				0.05754	5.12529
		0.05781	81.1437				0.05781	68.6117				0.05781	343.269				0.05781	3.46638				0.05781	14.259				0.05781	5.1069
		0.05808	80.7769				0.05808	68.3039				0.05808	341.701				0.05808	3.4554				0.05808	14.1996				0.05808	5.0886
		0.05834	80.4118				0.05834	67.9975				0.05834	340.141				0.05834	3.44447				0.05834	14.1405				0.05834	5.07038
		0.05861	80.0484				0.05861	67.6926				0.05861	338.588				0.05861	3.43359				0.05861	14.0816				0.05861	5.05224
		0.05888	79.6866				0.05888	67.389				0.05888	337.042				0.05888	3.42277				0.05888	14.0231				0.05888	5.03419
		0.05916	79.3265				0.05916	67.0869				0.05916	335.503				0.05916	3.41199				0.05916	13.9647				0.05916	5.01622
		0.05943	78.9681				0.05943	66.7861				0.05943	333.971				0.05943	3.40126				0.05943	13.9067				0.05943	4.99833
		0.0597	78.6113				0.0597	66.4867				0.0597	332.447				0.0597	3.39059				0.0597	13.8489				0.0597	4.98053
		0.05998	78.2561				0.05998	66.1887				0.05998	330.929				0.05998	3.37996				0.05998	13.7914				0.05998	4.96281
		0.06026	77.9026				0.06026	65.892				0.06026	329.418				0.06026	3.36938				0.06026	13.7342				0.06026	4.94517
		0.06053	77.5507				0.06053	65.5968				0.06053	327.914				0.06053	3.35885				0.06053	13.6772				0.06053	4.92761
		0.06081	77.2004				0.06081	65.3029				0.06081	326.417				0.06081	3.34837				0.06081	13.6204				0.06081	4.91014
		0.06109	76.8517				0.06109	65.0103				0.06109	324.927				0.06109	3.33793				0.06109	13.564				0.06109	4.89274
		0.06138	76.5046				0.06138	64.719				0.06138	323.444				0.06138	3.32755				0.06138	13.5078				0.06138	4.87542
		0.06166	76.1591				0.06166	64.4292				0.06166	321.968				0.06166	3.31721				0.06166	13.4519				0.06166	4.85819
		0.06194	75.8153				0.06194	64.1406				0.06194	320.498				0.06194	3.30692				0.06194	13.3962				0.06194	4.84103
		0.06223	75.4729				0.06223	63.8534				0.06223	319.035				0.06223	3.29668				0.06223	13.3407				0.06223	4.82396
		0.06252	75.1322				0.06252	63.5675				0.06252	317.579				0.06252	3.28649				0.06252	13.2856				0.06252	4.80696
		0.06281	74.793				0.06281	63.2829				0.06281	316.13				0.06281	3.27634				0.06281	13.2307				0.06281	4.79004
		0.0631	74.4554				0.0631	62.9996				0.0631	314.687				0.0631	3.26624				0.0631	13.176				0.0631	4.7732
		0.06339	74.1193				0.06339	62.7176				0.06339	313.251				0.06339	3.25619				0.06339	13.1216				0.06339	4.75643
		0.06368	73.7848				0.06368	62.4369				0.06368	311.821				0.06368	3.24618				0.06368	13.0674				0.06368	4.73975
		0.06397	73.4518				0.06397	62.1575				0.06397	310.398				0.06397	3.23622				0.06397	13.0135				0.06397	4.72314
		0.06427	73.1204				0.06427	61.8794				0.06427	308.982				0.06427	3.22631				0.06427	12.9598				0.06427	4.70661
		0.06457	72.7904				0.06457	61.6026				0.06457	307.572				0.06457	3.21644				0.06457	12.9064				0.06457	4.69015
		0.06486	72.462				0.06486	61.327				0.06486	306.169				0.06486	3.20662				0.06486	12.8532				0.06486	4.67377
		0.06516	72.1351				0.06516	61.0527				0.06516	304.772				0.06516	3.19684				0.06516	12.8003				0.06516	4.65747
		0.06546	71.8097				0.06546	60.7797				0.06546	303.381				0.06546	3.18711				0.06546	12.7477				0.06546	4.64124
		0.06577	71.4858				0.06577	60.5079				0.06577	301.997				0.06577	3.17742				0.06577	12.6952				0.06577	4.62509
		0.06607	71.1634				0.06607	60.2374				0.06607	300.619				0.06607	3.16778				0.06607	12.643				0.06607	4.60901
		0.06637	70.8424				0.06637	59.9681				0.06637	299.248				0.06637	3.15818				0.06637	12.591				0.06637	4.593
		0.06668	70.523				0.06668	59.7				0.06668	297.882				0.06668	3.14863				0.06668	12.5393				0.06668	4.57707
		0.06699	70.205				0.06699	59.4332				0.06699	296.523				0.06699	3.13912				0.06699	12.4879				0.06699	4.56122
		0.0673	69.8885				0.0673	59.1676				0.0673	295.171				0.0673	3.12965				0.0673	12.4366				0.0673	4.54543
		0.06761	69.5734				0.06761	58.9032				0.06761	293.824				0.06761	3.12023				0.06761	12.3856				0.06761	4.52972
		0.06792	69.2597				0.06792	58.6401				0.06792	292.484				0.06792	3.11086				0.06792	12.3348				0.06792	4.51409
		0.06823	68.9476				0.06823	58.3781				0.06823	291.15				0.06823	3.10152				0.06823	12.2843				0.06823	4.49852
		0.06855	68.6368				0.06855	58.1174				0.06855	289.822				0.06855	3.09223				0.06855	12.234				0.06855	4.48303
		0.06887	68.3275				0.06887	57.8578				0.06887	288.5				0.06887	3.08298				0.06887	12.1839				0.06887	4.46761
		0.06918	68.0196				0.06918	57.5995				0.06918	287.184				0.06918	3.07378				0.06918	12.1341				0.06918	4.45226
		0.0695	67.7131				0.0695	57.3423				0.0695	285.875				0.0695	3.06462				0.0695	12.0845				0.0695	4.43698
		0.06982	67.408				0.06982	57.0864				0.06982	284.571				0.06982	3.0555				0.06982	12.0351				0.06982	4.42177
		0.07015	67.1043				0.07015	56.8315				0.07015	283.273				0.07015	3.04642				0.07015	11.986				0.07015	4.40663
		0.07047	66.802				0.07047	56.5779				0.07047	281.981				0.07047	3.03738				0.07047	11.937				0.07047	4.39156
		0.07079	66.5011				0.07079	56.3254				0.07079	280.695				0.07079	3.02839				0.07079	11.8883				0.07079	4.37656
		0.07112	66.2016				0.07112	56.0741				0.07112	279.415				0.07112	3.01944				0.07112	11.8399				0.07112	4.36163
		0.07145	65.9035				0.07145	55.824				0.07145	278.141				0.07145	3.01053				0.07145	11.7916				0.07145	4.34677
		0.07178	65.6067				0.07178	55.575				0.07178	276.873				0.07178	3.00166				0.07178	11.7436				0.07178	4.33198
		0.07211	65.3113				0.07211	55.3271				0.07211	275.611				0.07211	2.99283				0.07211	11.6958				0.07211	4.31726
		0.07244	65.0173				0.07244	55.0804				0.07244	274.354				0.07244	2.98405				0.07244	11.6482				0.07244	4.3026
		0.07278	64.7246				0.07278	54.8348				0.07278	273.103				0.07278	2.9753				0.07278	11.6008				0.07278	4.28802
		0.07311	64.4332				0.07311	54.5904				0.07311	271.858				0.07311	2.96659				0.07311	11.5536				0.07311	4.2735
		0.07345	64.1432				0.07345	54.347				0.07345	270.619				0.07345	2.95793				0.07345	11.5067				0.07345	4.25905
		0.07379	63.8545				0.07379	54.1048				0.07379	269.385				0.07379	2.9493				0.07379	11.46				0.07379	4.24466
		0.07413	63.5672				0.07413	53.8637				0.07413	268.157				0.07413	2.94072				0.07413	11.4135				0.07413	4.23034
		0.07447	63.2811				0.07447	53.6237				0.07447	266.935				0.07447	2.93217				0.07447	11.3672				0.07447	4.21609
		0.07482	62.9964				0.07482	53.3848				0.07482	265.718				0.07482	2.92367				0.07482	11.3211				0.07482	4.2019
		0.07516	62.713				0.07516	53.1471				0.07516	264.507				0.07516	2.9152				0.07516	11.2753				0.07516	4.18778
		0.07551	62.4309				0.07551	52.9104				0.07551	263.302				0.07551	2.90677				0.07551	11.2296				0.07551	4.17373
		0.07586	62.1501				0.07586	52.6747				0.07586	262.101				0.07586	2.89839				0.07586	11.1842				0.07586	4.15974
		0.07621	61.8706				0.07621	52.4402				0.07621	260.907				0.07621	2.89004				0.07621	11.139				0.07621	4.14581
		0.07656	61.5923				0.07656	52.2068				0.07656	259.718				0.07656	2.88173				0.07656	11.0939				0.07656	4.13195
		0.07691	61.3154				0.07691	51.9744				0.07691	258.534				0.07691	2.87346				0.07691	11.0491				0.07691	4.11815
		0.07727	61.0397				0.07727	51.7431				0.07727	257.356				0.07727	2.86522				0.07727	11.0045				0.07727	4.10442
		0.07762	60.7653				0.07762	51.5128				0.07762	256.184				0.07762	2.85703				0.07762	10.9601				0.07762	4.09075
		0.07798	60.4921				0.07798	51.2837				0.07798	255.016				0.07798	2.84887				0.07798	10.9159				0.07798	4.07715
		0.07834	60.2202				0.07834	51.0555				0.07834	253.854				0.07834	2.84075				0.07834	10.8719				0.07834	4.0636
		0.0787	59.9496				0.0787	50.8284				0.0787	252.698				0.0787	2.83267				0.0787	10.8282				0.0787	4.05012
		0.07907	59.6801				0.07907	50.6024				0.07907	251.546				0.07907	2.82463				0.07907	10.7846				0.07907	4.03671
		0.07943	59.412				0.07943	50.3774				0.07943	250.4				0.07943	2.81662				0.07943	10.7412				0.07943	4.02335
		0.0798	59.145				0.0798	50.1534				0.0798	249.26				0.0798	2.80865				0.0798	10.698				0.0798	4.01006
		0.08017	58.8793				0.08017	49.9305				0.08017	248.124				0.08017	2.80072				0.08017	10.655				0.08017	3.99683
		0.08054	58.6148				0.08054	49.7086				0.08054	246.994				0.08054	2.79282				0.08054	10.6122				0.08054	3.98366
		0.08091	58.3516				0.08091	49.4877				0.08091	245.869				0.08091	2.78496				0.08091	10.5696				0.08091	3.97055
		0.08128	58.0895				0.08128	49.2678				0.08128	244.749				0.08128	2.77714				0.08128	10.5272				0.08128	3.9575
		0.08166	57.8286				0.08166	49.049				0.08166	243.634				0.08166	2.76935				0.08166	10.485				0.08166	3.94451
		0.08204	57.569				0.08204	48.8311				0.08204	242.524				0.08204	2.7616				0.08204	10.443				0.08204	3.93158
		0.08241	57.3105				0.08241	48.6142				0.08241	241.42				0.08241	2.75389				0.08241	10.4012				0.08241	3.91871
		0.08279	57.0532				0.08279	48.3984				0.08279	240.32				0.08279	2.74621				0.08279	10.3596				0.08279	3.90591
		0.08318	56.7971				0.08318	48.1835				0.08318	239.226				0.08318	2.73857				0.08318	10.3182				0.08318	3.89316
		0.08356	56.5422				0.08356	47.9697				0.08356	238.136				0.08356	2.73096				0.08356	10.277				0.08356	3.88047
		0.08395	56.2884				0.08395	47.7567				0.08395	237.052				0.08395	2.72339				0.08395	10.2359				0.08395	3.86784
		0.08433	56.0359				0.08433	47.5448				0.08433	235.973				0.08433	2.71586				0.08433	10.1951				0.08433	3.85526
		0.08472	55.7844				0.08472	47.3339				0.08472	234.898				0.08472	2.70836				0.08472	10.1544				0.08472	3.84275
		0.08511	55.5342				0.08511	47.1239				0.08511	233.829				0.08511	2.70089				0.08511	10.1139				0.08511	3.83029
		0.08551	55.2851				0.08551	46.9149				0.08551	232.764				0.08551	2.69346				0.08551	10.0736				0.08551	3.8179
		0.0859	55.0371				0.0859	46.7069				0.0859	231.704				0.0859	2.68606				0.0859	10.0335				0.0859	3.80556
		0.0863	54.7903				0.0863	46.4998				0.0863	230.649				0.0863	2.6787				0.0863	9.99362				0.0863	3.79327
		0.0867	54.5446				0.0867	46.2936				0.0867	229.599				0.0867	2.67137				0.0867	9.95389				0.0867	3.78105
		0.0871	54.3				0.0871	46.0885				0.0871	228.554				0.0871	2.66408				0.0871	9.91434				0.0871	3.76888
		0.0875	54.0565				0.0875	45.8842				0.0875	227.514				0.0875	2.65682				0.0875	9.87498				0.0875	3.75677
		0.0879	53.8142				0.0879	45.6809				0.0879	226.478				0.0879	2.64959				0.0879	9.83579				0.0879	3.74471
		0.08831	53.573				0.08831	45.4785				0.08831	225.447				0.08831	2.6424				0.08831	9.79679				0.08831	3.73271
		0.08872	53.3329				0.08872	45.2771				0.08872	224.421				0.08872	2.63524				0.08872	9.75796				0.08872	3.72076
		0.08913	53.0939				0.08913	45.0766				0.08913	223.4				0.08913	2.62811				0.08913	9.71932				0.08913	3.70887
		0.08954	52.856				0.08954	44.877				0.08954	222.383				0.08954	2.62102				0.08954	9.68085				0.08954	3.69704
		0.08995	52.6192				0.08995	44.6783				0.08995	221.371				0.08995	2.61396				0.08995	9.64257				0.08995	3.68526
		0.09036	52.3835				0.09036	44.4805				0.09036	220.364				0.09036	2.60693				0.09036	9.60446				0.09036	3.67354
		0.09078	52.1488				0.09078	44.2837				0.09078	219.361				0.09078	2.59994				0.09078	9.56652				0.09078	3.66187
		0.0912	51.9153				0.0912	44.0877				0.0912	218.363				0.0912	2.59298				0.0912	9.52876				0.0912	3.65025
		0.09162	51.6828				0.09162	43.8927				0.09162	217.369				0.09162	2.58605				0.09162	9.49118				0.09162	3.63869
		0.09204	51.4513				0.09204	43.6985				0.09204	216.381				0.09204	2.57915				0.09204	9.45377				0.09204	3.62718
		0.09247	51.221				0.09247	43.5053				0.09247	215.396				0.09247	2.57229				0.09247	9.41653				0.09247	3.61573
		0.0929	50.9917				0.0929	43.3129				0.0929	214.416				0.0929	2.56545				0.0929	9.37946				0.0929	3.60433
		0.09333	50.7634				0.09333	43.1214				0.09333	213.441				0.09333	2.55865				0.09333	9.34257				0.09333	3.59298
		0.09376	50.5363				0.09376	42.9308				0.09376	212.47				0.09376	2.55188				0.09376	9.30585				0.09376	3.58168
		0.09419	50.3101				0.09419	42.7411				0.09419	211.503				0.09419	2.54514				0.09419	9.26929				0.09419	3.57044
		0.09462	50.085				0.09462	42.5522				0.09462	210.541				0.09462	2.53844				0.09462	9.23291				0.09462	3.55925
		0.09506	49.8609				0.09506	42.3642				0.09506	209.584				0.09506	2.53176				0.09506	9.19669				0.09506	3.54811
		0.0955	49.6379				0.0955	42.1771				0.0955	208.631				0.0955	2.52512				0.0955	9.16064				0.0955	3.53702
		0.09594	49.4158				0.09594	41.9909				0.09594	207.682				0.09594	2.51851				0.09594	9.12476				0.09594	3.52599
		0.09638	49.1949				0.09638	41.8054				0.09638	206.737				0.09638	2.51192				0.09638	9.08904				0.09638	3.515
		0.09683	48.9749				0.09683	41.6209				0.09683	205.797				0.09683	2.50537				0.09683	9.05349				0.09683	3.50407
		0.09727	48.7559				0.09727	41.4372				0.09727	204.861				0.09727	2.49885				0.09727	9.0181				0.09727	3.49319
		0.09772	48.5379				0.09772	41.2543				0.09772	203.93				0.09772	2.49236				0.09772	8.98288				0.09772	3.48236
		0.09817	48.321				0.09817	41.0723				0.09817	203.003				0.09817	2.4859				0.09817	8.94782				0.09817	3.47158
		0.09863	48.105				0.09863	40.8911				0.09863	202.08				0.09863	2.47947				0.09863	8.91292				0.09863	3.46085
		0.09908	47.89				0.09908	40.7108				0.09908	201.161				0.09908	2.47307				0.09908	8.87818				0.09908	3.45017
		0.09954	47.676				0.09954	40.5312				0.09954	200.246				0.09954	2.4667				0.09954	8.84361				0.09954	3.43954
		0.1	47.463				0.1	40.3526				0.1	199.336				0.1	2.46036				0.1	8.80919				0.1	3.42895
		0.10046	47.251				0.10046	40.1747				0.10046	198.43				0.10046	2.45405				0.10046	8.77493				0.10046	3.41842
		0.10093	47.0399				0.10093	39.9976				0.10093	197.528				0.10093	2.44777				0.10093	8.74083				0.10093	3.40794
		0.10139	46.8299				0.10139	39.8214				0.10139	196.63				0.10139	2.44152				0.10139	8.70689				0.10139	3.39751
		0.10186	46.6207				0.10186	39.646				0.10186	195.737				0.10186	2.4353				0.10186	8.67311				0.10186	3.38712
		0.10233	46.4126				0.10233	39.4713				0.10233	194.847				0.10233	2.4291				0.10233	8.63948				0.10233	3.37678
		0.1028	46.2054				0.1028	39.2975				0.1028	193.961				0.1028	2.42294				0.1028	8.60601				0.1028	3.36649
		0.10328	45.9991				0.10328	39.1245				0.10328	193.08				0.10328	2.4168				0.10328	8.5727				0.10328	3.35625
		0.10375	45.7938				0.10375	38.9523				0.10375	192.203				0.10375	2.4107				0.10375	8.53953				0.10375	3.34606
		0.10423	45.5895				0.10423	38.7808				0.10423	191.329				0.10423	2.40462				0.10423	8.50652				0.10423	3.33591
		0.10471	45.3861				0.10471	38.6102				0.10471	190.46				0.10471	2.39857				0.10471	8.47367				0.10471	3.32582
		0.1052	45.1836				0.1052	38.4403				0.1052	189.595				0.1052	2.39255				0.1052	8.44096				0.1052	3.31576
		0.10568	44.982				0.10568	38.2713				0.10568	188.733				0.10568	2.38655				0.10568	8.40841				0.10568	3.30576
		0.10617	44.7814				0.10617	38.103				0.10617	187.876				0.10617	2.38059				0.10617	8.37601				0.10617	3.2958
		0.10666	44.5817				0.10666	37.9354				0.10666	187.022				0.10666	2.37465				0.10666	8.34376				0.10666	3.28589
		0.10715	44.3829				0.10715	37.7687				0.10715	186.173				0.10715	2.36874				0.10715	8.31166				0.10715	3.27603
		0.10765	44.185				0.10765	37.6027				0.10765	185.327				0.10765	2.36286				0.10765	8.2797				0.10765	3.26621
		0.10814	43.9881				0.10814	37.4375				0.10814	184.486				0.10814	2.357				0.10814	8.2479				0.10814	3.25643
		0.10864	43.792				0.10864	37.273				0.10864	183.648				0.10864	2.35118				0.10864	8.21624				0.10864	3.24671
		0.10914	43.5969				0.10914	37.1093				0.10914	182.814				0.10914	2.34538				0.10914	8.18473				0.10914	3.23702
		0.10965	43.4026				0.10965	36.9463				0.10965	181.983				0.10965	2.3396				0.10965	8.15336				0.10965	3.22739
		0.11015	43.2093				0.11015	36.7841				0.11015	181.157				0.11015	2.33386				0.11015	8.12214				0.11015	3.21779
		0.11066	43.0168				0.11066	36.6227				0.11066	180.334				0.11066	2.32814				0.11066	8.09107				0.11066	3.20825
		0.11117	42.8252				0.11117	36.4619				0.11117	179.516				0.11117	2.32245				0.11117	8.06014				0.11117	3.19875
		0.11169	42.6345				0.11169	36.302				0.11169	178.701				0.11169	2.31678				0.11169	8.02935				0.11169	3.18929
		0.1122	42.4446				0.1122	36.1427				0.1122	177.889				0.1122	2.31114				0.1122	7.9987				0.1122	3.17987
		0.11272	42.2557				0.11272	35.9842				0.11272	177.082				0.11272	2.30553				0.11272	7.9682				0.11272	3.1705
		0.11324	42.0676				0.11324	35.8264				0.11324	176.278				0.11324	2.29995				0.11324	7.93784				0.11324	3.16118
		0.11376	41.8804				0.11376	35.6694				0.11376	175.478				0.11376	2.29439				0.11376	7.90762				0.11376	3.15189
		0.11429	41.694				0.11429	35.513				0.11429	174.681				0.11429	2.28885				0.11429	7.87753				0.11429	3.14265
		0.11482	41.5085				0.11482	35.3574				0.11482	173.888				0.11482	2.28335				0.11482	7.84759				0.11482	3.13346
		0.11535	41.3238				0.11535	35.2025				0.11535	173.099				0.11535	2.27786				0.11535	7.81779				0.11535	3.12431
		0.11588	41.14				0.11588	35.0483				0.11588	172.314				0.11588	2.27241				0.11588	7.78813				0.11588	3.1152
		0.11641	40.957				0.11641	34.8949				0.11641	171.532				0.11641	2.26698				0.11641	7.7586				0.11641	3.10613
		0.11695	40.7749				0.11695	34.7421				0.11695	170.753				0.11695	2.26157				0.11695	7.72921				0.11695	3.0971
		0.11749	40.5936				0.11749	34.59				0.11749	169.979				0.11749	2.25619				0.11749	7.69995				0.11749	3.08812
		0.11803	40.4132				0.11803	34.4387				0.11803	169.207				0.11803	2.25084				0.11803	7.67084				0.11803	3.07918
		0.11858	40.2335				0.11858	34.288				0.11858	168.44				0.11858	2.24551				0.11858	7.64185				0.11858	3.07028
		0.11912	40.0547				0.11912	34.138				0.11912	167.676				0.11912	2.2402				0.11912	7.61301				0.11912	3.06142
		0.11967	39.8768				0.11967	33.9887				0.11967	166.915				0.11967	2.23493				0.11967	7.58429				0.11967	3.05261
		0.12023	39.6996				0.12023	33.8401				0.12023	166.158				0.12023	2.22967				0.12023	7.55571				0.12023	3.04383
		0.12078	39.5233				0.12078	33.6922				0.12078	165.404				0.12078	2.22444				0.12078	7.52726				0.12078	3.0351
		0.12134	39.3477				0.12134	33.545				0.12134	164.654				0.12134	2.21924				0.12134	7.49894				0.12134	3.02641
		0.1219	39.173				0.1219	33.3984				0.1219	163.907				0.1219	2.21406				0.1219	7.47076				0.1219	3.01775
		0.12246	38.9991				0.12246	33.2525				0.12246	163.164				0.12246	2.2089				0.12246	7.4427				0.12246	3.00914
		0.12303	38.8259				0.12303	33.1073				0.12303	162.424				0.12303	2.20377				0.12303	7.41478				0.12303	3.00057
		0.12359	38.6536				0.12359	32.9627				0.12359	161.687				0.12359	2.19866				0.12359	7.38699				0.12359	2.99204
		0.12417	38.4821				0.12417	32.8189				0.12417	160.954				0.12417	2.19358				0.12417	7.35932				0.12417	2.98355
		0.12474	38.3113				0.12474	32.6756				0.12474	160.225				0.12474	2.18852				0.12474	7.33178				0.12474	2.9751
		0.12531	38.1414				0.12531	32.5331				0.12531	159.498				0.12531	2.18348				0.12531	7.30437				0.12531	2.96669
		0.12589	37.9722				0.12589	32.3912				0.12589	158.775				0.12589	2.17847				0.12589	7.27709				0.12589	2.95832
		0.12647	37.8038				0.12647	32.2499				0.12647	158.055				0.12647	2.17348				0.12647	7.24994				0.12647	2.94998
		0.12706	37.6361				0.12706	32.1093				0.12706	157.339				0.12706	2.16851				0.12706	7.22291				0.12706	2.94169
		0.12764	37.4693				0.12764	31.9694				0.12764	156.626				0.12764	2.16357				0.12764	7.19601				0.12764	2.93344
		0.12823	37.3032				0.12823	31.83				0.12823	155.916				0.12823	2.15865				0.12823	7.16923				0.12823	2.92522
		0.12882	37.1379				0.12882	31.6914				0.12882	155.209				0.12882	2.15376				0.12882	7.14257				0.12882	2.91704
		0.12942	36.9733				0.12942	31.5533				0.12942	154.506				0.12942	2.14889				0.12942	7.11604				0.12942	2.9089
		0.13002	36.8095				0.13002	31.4159				0.13002	153.806				0.13002	2.14404				0.13002	7.08964				0.13002	2.9008
		0.13062	36.6464				0.13062	31.2792				0.13062	153.109				0.13062	2.13921				0.13062	7.06335				0.13062	2.89274
		0.13122	36.4841				0.13122	31.143				0.13122	152.415				0.13122	2.13441				0.13122	7.03719				0.13122	2.88472
		0.13183	36.3225				0.13183	31.0075				0.13183	151.725				0.13183	2.12963				0.13183	7.01115				0.13183	2.87673
		0.13243	36.1617				0.13243	30.8727				0.13243	151.037				0.13243	2.12487				0.13243	6.98523				0.13243	2.86878
		0.13305	36.0016				0.13305	30.7384				0.13305	150.353				0.13305	2.12013				0.13305	6.95943				0.13305	2.86087
		0.13366	35.8423				0.13366	30.6047				0.13366	149.672				0.13366	2.11542				0.13366	6.93376				0.13366	2.85299
		0.13428	35.6837				0.13428	30.4717				0.13428	148.994				0.13428	2.11073				0.13428	6.9082				0.13428	2.84515
		0.1349	35.5258				0.1349	30.3393				0.1349	148.319				0.1349	2.10606				0.1349	6.88276				0.1349	2.83735
		0.13552	35.3686				0.13552	30.2075				0.13552	147.648				0.13552	2.10141				0.13552	6.85744				0.13552	2.82959
		0.13614	35.2122				0.13614	30.0763				0.13614	146.979				0.13614	2.09679				0.13614	6.83223				0.13614	2.82186
		0.13677	35.0565				0.13677	29.9457				0.13677	146.314				0.13677	2.09219				0.13677	6.80714				0.13677	2.81417
		0.1374	34.9014				0.1374	29.8157				0.1374	145.651				0.1374	2.0876				0.1374	6.78218				0.1374	2.80652
		0.13804	34.7472				0.13804	29.6863				0.13804	144.992				0.13804	2.08304				0.13804	6.75732				0.13804	2.7989
		0.13868	34.5936				0.13868	29.5575				0.13868	144.335				0.13868	2.07851				0.13868	6.73258				0.13868	2.79131
		0.13932	34.4407				0.13932	29.4292				0.13932	143.682				0.13932	2.07399				0.13932	6.70796				0.13932	2.78377
		0.13996	34.2885				0.13996	29.3016				0.13996	143.031				0.13996	2.0695				0.13996	6.68345				0.13996	2.77625
		0.1406	34.1371				0.1406	29.1746				0.1406	142.384				0.1406	2.06502				0.1406	6.65906				0.1406	2.76878
		0.14125	33.9863				0.14125	29.0481				0.14125	141.74				0.14125	2.06057				0.14125	6.63478				0.14125	2.76134
		0.14191	33.8362				0.14191	28.9223				0.14191	141.098				0.14191	2.05614				0.14191	6.61061				0.14191	2.75393
		0.14256	33.6868				0.14256	28.797				0.14256	140.46				0.14256	2.05173				0.14256	6.58656				0.14256	2.74656
		0.14322	33.5381				0.14322	28.6723				0.14322	139.824				0.14322	2.04734				0.14322	6.56261				0.14322	2.73922
		0.14388	33.3901				0.14388	28.5481				0.14388	139.191				0.14388	2.04297				0.14388	6.53878				0.14388	2.73192
		0.14454	33.2427				0.14454	28.4246				0.14454	138.562				0.14454	2.03862				0.14454	6.51506				0.14454	2.72465
		0.14521	33.0961				0.14521	28.3016				0.14521	137.935				0.14521	2.03429				0.14521	6.49145				0.14521	2.71742
		0.14588	32.9501				0.14588	28.1791				0.14588	137.311				0.14588	2.02999				0.14588	6.46795				0.14588	2.71022
		0.14655	32.8047				0.14655	28.0573				0.14655	136.69				0.14655	2.0257				0.14655	6.44456				0.14655	2.70306
		0.14723	32.6601				0.14723	27.936				0.14723	136.072				0.14723	2.02143				0.14723	6.42128				0.14723	2.69592
		0.14791	32.5161				0.14791	27.8152				0.14791	135.456				0.14791	2.01719				0.14791	6.39811				0.14791	2.68883
		0.14859	32.3728				0.14859	27.695				0.14859	134.844				0.14859	2.01296				0.14859	6.37504				0.14859	2.68176
		0.14928	32.2301				0.14928	27.5754				0.14928	134.234				0.14928	2.00876				0.14928	6.35209				0.14928	2.67473
		0.14997	32.0881				0.14997	27.4563				0.14997	133.627				0.14997	2.00457				0.14997	6.32924				0.14997	2.66774
		0.15066	31.9468				0.15066	27.3377				0.15066	133.023				0.15066	2.00041				0.15066	6.3065				0.15066	2.66077
		0.15136	31.806				0.15136	27.2198				0.15136	132.421				0.15136	1.99626				0.15136	6.28386				0.15136	2.65384
		0.15205	31.666				0.15205	27.1023				0.15205	131.823				0.15205	1.99213				0.15205	6.26133				0.15205	2.64694
		0.15276	31.5266				0.15276	26.9854				0.15276	131.227				0.15276	1.98803				0.15276	6.2389				0.15276	2.64008
		0.15346	31.3878				0.15346	26.869				0.15346	130.634				0.15346	1.98394				0.15346	6.21658				0.15346	2.63324
		0.15417	31.2496				0.15417	26.7532				0.15417	130.043				0.15417	1.97987				0.15417	6.19436				0.15417	2.62644
		0.15488	31.1121				0.15488	26.6379				0.15488	129.455				0.15488	1.97582				0.15488	6.17225				0.15488	2.61967
		0.1556	30.9753				0.1556	26.5231				0.1556	128.87				0.1556	1.9718				0.1556	6.15024				0.1556	2.61294
		0.15631	30.839				0.15631	26.4089				0.15631	128.288				0.15631	1.96779				0.15631	6.12833				0.15631	2.60623
		0.15704	30.7034				0.15704	26.2951				0.15704	127.708				0.15704	1.9638				0.15704	6.10652				0.15704	2.59956
		0.15776	30.5684				0.15776	26.1819				0.15776	127.131				0.15776	1.95982				0.15776	6.08482				0.15776	2.59292
		0.15849	30.434				0.15849	26.0693				0.15849	126.557				0.15849	1.95587				0.15849	6.06322				0.15849	2.58631
		0.15922	30.3003				0.15922	25.9571				0.15922	125.985				0.15922	1.95194				0.15922	6.04172				0.15922	2.57973
		0.15996	30.1672				0.15996	25.8455				0.15996	125.416				0.15996	1.94802				0.15996	6.02032				0.15996	2.57318
		0.16069	30.0346				0.16069	25.7343				0.16069	124.85				0.16069	1.94413				0.16069	5.99902				0.16069	2.56666
		0.16144	29.9027				0.16144	25.6237				0.16144	124.286				0.16144	1.94025				0.16144	5.97782				0.16144	2.56018
		0.16218	29.7714				0.16218	25.5136				0.16218	123.725				0.16218	1.93639				0.16218	5.95671				0.16218	2.55372
		0.16293	29.6407				0.16293	25.404				0.16293	123.166				0.16293	1.93255				0.16293	5.93571				0.16293	2.5473
		0.16368	29.5106				0.16368	25.2949				0.16368	122.61				0.16368	1.92873				0.16368	5.91481				0.16368	2.54091
		0.16444	29.3811				0.16444	25.1864				0.16444	122.057				0.16444	1.92492				0.16444	5.894				0.16444	2.53454
		0.1652	29.2522				0.1652	25.0783				0.1652	121.506				0.1652	1.92114				0.1652	5.87329				0.1652	2.52821
		0.16596	29.1239				0.16596	24.9707				0.16596	120.957				0.16596	1.91737				0.16596	5.85268				0.16596	2.52191
		0.16672	28.9961				0.16672	24.8636				0.16672	120.411				0.16672	1.91362				0.16672	5.83216				0.16672	2.51564
		0.16749	28.869				0.16749	24.757				0.16749	119.868				0.16749	1.90989				0.16749	5.81174				0.16749	2.50939
		0.16827	28.7424				0.16827	24.6509				0.16827	119.327				0.16827	1.90617				0.16827	5.79141				0.16827	2.50318
		0.16904	28.6165				0.16904	24.5452				0.16904	118.788				0.16904	1.90248				0.16904	5.77118				0.16904	2.497
		0.16982	28.4911				0.16982	24.4401				0.16982	118.252				0.16982	1.8988				0.16982	5.75105				0.16982	2.49084
		0.17061	28.3662				0.17061	24.3355				0.17061	117.719				0.17061	1.89514				0.17061	5.73101				0.17061	2.48472
		0.1714	28.242				0.1714	24.2313				0.1714	117.188				0.1714	1.8915				0.1714	5.71106				0.1714	2.47862
		0.17219	28.1183				0.17219	24.1276				0.17219	116.659				0.17219	1.88787				0.17219	5.69121				0.17219	2.47256
		0.17298	27.9952				0.17298	24.0244				0.17298	116.133				0.17298	1.88426				0.17298	5.67145				0.17298	2.46652
		0.17378	27.8727				0.17378	23.9216				0.17378	115.609				0.17378	1.88067				0.17378	5.65178				0.17378	2.46051
		0.17458	27.7507				0.17458	23.8194				0.17458	115.088				0.17458	1.8771				0.17458	5.6322				0.17458	2.45453
		0.17539	27.6293				0.17539	23.7176				0.17539	114.569				0.17539	1.87354				0.17539	5.61272				0.17539	2.44858
		0.1762	27.5084				0.1762	23.6163				0.1762	114.052				0.1762	1.87				0.1762	5.59333				0.1762	2.44265
		0.17701	27.3881				0.17701	23.5154				0.17701	113.538				0.17701	1.86648				0.17701	5.57403				0.17701	2.43676
		0.17783	27.2684				0.17783	23.415				0.17783	113.026				0.17783	1.86297				0.17783	5.55482				0.17783	2.43089
		0.17865	27.1492				0.17865	23.3151				0.17865	112.517				0.17865	1.85949				0.17865	5.53569				0.17865	2.42505
		0.17947	27.0305				0.17947	23.2156				0.17947	112.009				0.17947	1.85601				0.17947	5.51666				0.17947	2.41924
		0.1803	26.9124				0.1803	23.1166				0.1803	111.505				0.1803	1.85256				0.1803	5.49772				0.1803	2.41346
		0.18113	26.7949				0.18113	23.018				0.18113	111.002				0.18113	1.84912				0.18113	5.47887				0.18113	2.4077
		0.18197	26.6778				0.18197	22.9199				0.18197	110.502				0.18197	1.8457				0.18197	5.4601				0.18197	2.40198
		0.18281	26.5614				0.18281	22.8223				0.18281	110.004				0.18281	1.84229				0.18281	5.44143				0.18281	2.39627
		0.18365	26.4454				0.18365	22.7251				0.18365	109.508				0.18365	1.8389				0.18365	5.42284				0.18365	2.3906
		0.1845	26.33				0.1845	22.6283				0.1845	109.015				0.1845	1.83553				0.1845	5.40434				0.1845	2.38496
		0.18535	26.2151				0.18535	22.532				0.18535	108.524				0.18535	1.83218				0.18535	5.38592				0.18535	2.37934
		0.18621	26.1008				0.18621	22.4362				0.18621	108.035				0.18621	1.82884				0.18621	5.3676				0.18621	2.37374
		0.18707	25.9869				0.18707	22.3408				0.18707	107.548				0.18707	1.82551				0.18707	5.34935				0.18707	2.36818
		0.18793	25.8736				0.18793	22.2458				0.18793	107.064				0.18793	1.8222				0.18793	5.3312				0.18793	2.36264
		0.1888	25.7608				0.1888	22.1512				0.1888	106.582				0.1888	1.81891				0.1888	5.31313				0.1888	2.35713
		0.18967	25.6486				0.18967	22.0571				0.18967	106.102				0.18967	1.81564				0.18967	5.29514				0.18967	2.35164
		0.19055	25.5368				0.19055	21.9635				0.19055	105.624				0.19055	1.81238				0.19055	5.27724				0.19055	2.34618
		0.19143	25.4256				0.19143	21.8702				0.19143	105.149				0.19143	1.80913				0.19143	5.25942				0.19143	2.34075
		0.19231	25.3148				0.19231	21.7774				0.19231	104.676				0.19231	1.8059				0.19231	5.24169				0.19231	2.33534
		0.1932	25.2046				0.1932	21.685				0.1932	104.205				0.1932	1.80269				0.1932	5.22404				0.1932	2.32996
		0.19409	25.0949				0.19409	21.5931				0.19409	103.736				0.19409	1.79949				0.19409	5.20647				0.19409	2.32461
		0.19498	24.9857				0.19498	21.5015				0.19498	103.269				0.19498	1.79631				0.19498	5.18899				0.19498	2.31928
		0.19588	24.877				0.19588	21.4104				0.19588	102.804				0.19588	1.79314				0.19588	5.17159				0.19588	2.31397
		0.19679	24.7688				0.19679	21.3197				0.19679	102.342				0.19679	1.78999				0.19679	5.15427				0.19679	2.30869
		0.1977	24.6611				0.1977	21.2294				0.1977	101.881				0.1977	1.78686				0.1977	5.13703				0.1977	2.30344
		0.19861	24.5539				0.19861	21.1396				0.19861	101.423				0.19861	1.78374				0.19861	5.11987				0.19861	2.29821
		0.19953	24.4472				0.19953	21.0501				0.19953	100.967				0.19953	1.78063				0.19953	5.1028				0.19953	2.29301
		0.20045	24.341				0.20045	20.9611				0.20045	100.513				0.20045	1.77754				0.20045	5.0858				0.20045	2.28783
		0.20137	24.2352				0.20137	20.8725				0.20137	100.061				0.20137	1.77446				0.20137	5.06889				0.20137	2.28268
		0.2023	24.13				0.2023	20.7843				0.2023	99.6107				0.2023	1.7714				0.2023	5.05205				0.2023	2.27755
		0.20324	24.0252				0.20324	20.6965				0.20324	99.1629				0.20324	1.76836				0.20324	5.0353				0.20324	2.27245
		0.20417	23.9209				0.20417	20.6091				0.20417	98.7171				0.20417	1.76533				0.20417	5.01862				0.20417	2.26737
		0.20512	23.8171				0.20512	20.5221				0.20512	98.2733				0.20512	1.76231				0.20512	5.00202				0.20512	2.26232
		0.20606	23.7138				0.20606	20.4355				0.20606	97.8316				0.20606	1.75931				0.20606	4.9855				0.20606	2.25729
		0.20701	23.611				0.20701	20.3493				0.20701	97.3919				0.20701	1.75632				0.20701	4.96906				0.20701	2.25228
		0.20797	23.5086				0.20797	20.2635				0.20797	96.9543				0.20797	1.75335				0.20797	4.95269				0.20797	2.2473
		0.20893	23.4067				0.20893	20.1781				0.20893	96.5186				0.20893	1.75039				0.20893	4.93641				0.20893	2.24234
		0.20989	23.3052				0.20989	20.0931				0.20989	96.085				0.20989	1.74745				0.20989	4.9202				0.20989	2.23741
		0.21086	23.2043				0.21086	20.0085				0.21086	95.6534				0.21086	1.74452				0.21086	4.90406				0.21086	2.2325
		0.21184	23.1038				0.21184	19.9242				0.21184	95.2237				0.21184	1.74161				0.21184	4.88801				0.21184	2.22762
		0.21281	23.0037				0.21281	19.8404				0.21281	94.796				0.21281	1.73871				0.21281	4.87202				0.21281	2.22276
		0.2138	22.9041				0.2138	19.7569				0.2138	94.3703				0.2138	1.73582				0.2138	4.85612				0.2138	2.21792
		0.21478	22.805				0.21478	19.6739				0.21478	93.9465				0.21478	1.73295				0.21478	4.84029				0.21478	2.2131
		0.21577	22.7063				0.21577	19.5912				0.21577	93.5247				0.21577	1.73009				0.21577	4.82453				0.21577	2.20831
		0.21677	22.6081				0.21677	19.5089				0.21677	93.1048				0.21677	1.72725				0.21677	4.80885				0.21677	2.20354
		0.21777	22.5103				0.21777	19.427				0.21777	92.6869				0.21777	1.72442				0.21777	4.79324				0.21777	2.1988
		0.21878	22.413				0.21878	19.3454				0.21878	92.2708				0.21878	1.7216				0.21878	4.77771				0.21878	2.19408
		0.21979	22.3162				0.21979	19.2643				0.21979	91.8567				0.21979	1.7188				0.21979	4.76225				0.21979	2.18938
		0.2208	22.2197				0.2208	19.1835				0.2208	91.4445				0.2208	1.71601				0.2208	4.74686				0.2208	2.1847
		0.22182	22.1238				0.22182	19.103				0.22182	91.0342				0.22182	1.71324				0.22182	4.73155				0.22182	2.18005
		0.22284	22.0282				0.22284	19.023				0.22284	90.6258				0.22284	1.71048				0.22284	4.71631				0.22284	2.17542
		0.22387	21.9331				0.22387	18.9433				0.22387	90.2192				0.22387	1.70773				0.22387	4.70114				0.22387	2.17081
		0.22491	21.8385				0.22491	18.864				0.22491	89.8145				0.22491	1.70499				0.22491	4.68604				0.22491	2.16622
		0.22594	21.7443				0.22594	18.785				0.22594	89.4117				0.22594	1.70227				0.22594	4.67102				0.22594	2.16166
		0.22699	21.6504				0.22699	18.7065				0.22699	89.0107				0.22699	1.69957				0.22699	4.65607				0.22699	2.15712
		0.22803	21.5571				0.22803	18.6282				0.22803	88.6116				0.22803	1.69687				0.22803	4.64118				0.22803	2.1526
		0.22909	21.4642				0.22909	18.5504				0.22909	88.2143				0.22909	1.69419				0.22909	4.62637				0.22909	2.1481
		0.23014	21.3717				0.23014	18.4729				0.23014	87.8188				0.23014	1.69152				0.23014	4.61163				0.23014	2.14363
		0.23121	21.2796				0.23121	18.3957				0.23121	87.4252				0.23121	1.68887				0.23121	4.59696				0.23121	2.13917
		0.23227	21.1879				0.23227	18.319				0.23227	87.0333				0.23227	1.68623				0.23227	4.58235				0.23227	2.13474
		0.23335	21.0967				0.23335	18.2425				0.23335	86.6433				0.23335	1.6836				0.23335	4.56782				0.23335	2.13033
		0.23442	21.0059				0.23442	18.1664				0.23442	86.255				0.23442	1.68099				0.23442	4.55336				0.23442	2.12594
		0.2355	20.9155				0.2355	18.0907				0.2355	85.8686				0.2355	1.67838				0.2355	4.53896				0.2355	2.12158
		0.23659	20.8255				0.23659	18.0153				0.23659	85.4839				0.23659	1.67579				0.23659	4.52464				0.23659	2.11723
		0.23768	20.7359				0.23768	17.9403				0.23768	85.1009				0.23768	1.67322				0.23768	4.51038				0.23768	2.11291
		0.23878	20.6468				0.23878	17.8656				0.23878	84.7198				0.23878	1.67065				0.23878	4.49619				0.23878	2.1086
		0.23988	20.5581				0.23988	17.7913				0.23988	84.3404				0.23988	1.6681				0.23988	4.48206				0.23988	2.10432
		0.24099	20.4697				0.24099	17.7173				0.24099	83.9627				0.24099	1.66556				0.24099	4.46801				0.24099	2.10006
		0.2421	20.3818				0.2421	17.6436				0.2421	83.5868				0.2421	1.66304				0.2421	4.45402				0.2421	2.09582
		0.24322	20.2943				0.24322	17.5703				0.24322	83.2126				0.24322	1.66052				0.24322	4.4401				0.24322	2.0916
		0.24434	20.2072				0.24434	17.4973				0.24434	82.8401				0.24434	1.65802				0.24434	4.42624				0.24434	2.0874
		0.24547	20.1204				0.24547	17.4247				0.24547	82.4693				0.24547	1.65553				0.24547	4.41245				0.24547	2.08322
		0.2466	20.0341				0.2466	17.3524				0.2466	82.1003				0.2466	1.65306				0.2466	4.39873				0.2466	2.07906
		0.24774	19.9482				0.24774	17.2804				0.24774	81.7329				0.24774	1.6506				0.24774	4.38507				0.24774	2.07493
		0.24889	19.8627				0.24889	17.2088				0.24889	81.3672				0.24889	1.64814				0.24889	4.37147				0.24889	2.07081
		0.25003	19.7775				0.25003	17.1375				0.25003	81.0032				0.25003	1.6457				0.25003	4.35794				0.25003	2.06671
		0.25119	19.6928				0.25119	17.0665				0.25119	80.6409				0.25119	1.64328				0.25119	4.34448				0.25119	2.06264
		0.25235	19.6084				0.25235	16.9959				0.25235	80.2802				0.25235	1.64086				0.25235	4.33108				0.25235	2.05858
		0.25351	19.5245				0.25351	16.9255				0.25351	79.9212				0.25351	1.63846				0.25351	4.31774				0.25351	2.05454
		0.25468	19.4409				0.25468	16.8555				0.25468	79.5639				0.25468	1.63607				0.25468	4.30447				0.25468	2.05053
		0.25586	19.3577				0.25586	16.7859				0.25586	79.2082				0.25586	1.63369				0.25586	4.29126				0.25586	2.04653
		0.25704	19.2749				0.25704	16.7165				0.25704	78.8541				0.25704	1.63132				0.25704	4.27812				0.25704	2.04255
		0.25823	19.1925				0.25823	16.6475				0.25823	78.5016				0.25823	1.62897				0.25823	4.26503				0.25823	2.0386
		0.25942	19.1104				0.25942	16.5788				0.25942	78.1508				0.25942	1.62662				0.25942	4.25201				0.25942	2.03466
		0.26062	19.0287				0.26062	16.5104				0.26062	77.8016				0.26062	1.62429				0.26062	4.23906				0.26062	2.03074
		0.26182	18.9474				0.26182	16.4423				0.26182	77.454				0.26182	1.62197				0.26182	4.22616				0.26182	2.02684
		0.26303	18.8665				0.26303	16.3745				0.26303	77.108				0.26303	1.61966				0.26303	4.21333				0.26303	2.02296
		0.26424	18.786				0.26424	16.3071				0.26424	76.7636				0.26424	1.61736				0.26424	4.20055				0.26424	2.0191
		0.26546	18.7058				0.26546	16.2399				0.26546	76.4207				0.26546	1.61508				0.26546	4.18784				0.26546	2.01526
		0.26669	18.626				0.26669	16.1731				0.26669	76.0795				0.26669	1.6128				0.26669	4.17519				0.26669	2.01144
		0.26792	18.5465				0.26792	16.1066				0.26792	75.7398				0.26792	1.61054				0.26792	4.1626				0.26792	2.00763
		0.26915	18.4675				0.26915	16.0404				0.26915	75.4017				0.26915	1.60829				0.26915	4.15007				0.26915	2.00385
		0.2704	18.3888				0.2704	15.9745				0.2704	75.0651				0.2704	1.60605				0.2704	4.1376				0.2704	2.00008
		0.27164	18.3104				0.27164	15.9089				0.27164	74.7301				0.27164	1.60382				0.27164	4.12519				0.27164	1.99634
		0.2729	18.2324				0.2729	15.8436				0.2729	74.3966				0.2729	1.6016				0.2729	4.11284				0.2729	1.99261
		0.27416	18.1548				0.27416	15.7786				0.27416	74.0646				0.27416	1.5994				0.27416	4.10055				0.27416	1.9889
		0.27542	18.0775				0.27542	15.7139				0.27542	73.7342				0.27542	1.5972				0.27542	4.08832				0.27542	1.98521
		0.27669	18.0006				0.27669	15.6495				0.27669	73.4053				0.27669	1.59502				0.27669	4.07615				0.27669	1.98153
		0.27797	17.924				0.27797	15.5854				0.27797	73.0779				0.27797	1.59285				0.27797	4.06403				0.27797	1.97788
		0.27925	17.8478				0.27925	15.5216				0.27925	72.752				0.27925	1.59068				0.27925	4.05198				0.27925	1.97424
		0.28054	17.772				0.28054	15.4581				0.28054	72.4276				0.28054	1.58853				0.28054	4.03998				0.28054	1.97062
		0.28184	17.6965				0.28184	15.3948				0.28184	72.1047				0.28184	1.58639				0.28184	4.02804				0.28184	1.96702
		0.28314	17.6213				0.28314	15.3319				0.28314	71.7833				0.28314	1.58426				0.28314	4.01615				0.28314	1.96344
		0.28445	17.5465				0.28445	15.2693				0.28445	71.4633				0.28445	1.58214				0.28445	4.00433				0.28445	1.95988
		0.28576	17.472				0.28576	15.207				0.28576	71.1449				0.28576	1.58004				0.28576	3.99256				0.28576	1.95633
		0.28708	17.3979				0.28708	15.1449				0.28708	70.8278				0.28708	1.57794				0.28708	3.98085				0.28708	1.9528
		0.2884	17.3241				0.2884	15.0831				0.2884	70.5123				0.2884	1.57585				0.2884	3.96919				0.2884	1.94929
		0.28973	17.2506				0.28973	15.0216				0.28973	70.1982				0.28973	1.57378				0.28973	3.95759				0.28973	1.94579
		0.29107	17.1775				0.29107	14.9604				0.29107	69.8855				0.29107	1.57171				0.29107	3.94605				0.29107	1.94232
		0.29242	17.1047				0.29242	14.8995				0.29242	69.5743				0.29242	1.56966				0.29242	3.93456				0.29242	1.93886
		0.29376	17.0323				0.29376	14.8389				0.29376	69.2645				0.29376	1.56761				0.29376	3.92313				0.29376	1.93542
		0.29512	16.9602				0.29512	14.7786				0.29512	68.9562				0.29512	1.56558				0.29512	3.91175				0.29512	1.93199
		0.29648	16.8884				0.29648	14.7185				0.29648	68.6492				0.29648	1.56355				0.29648	3.90043				0.29648	1.92859
		0.29785	16.817				0.29785	14.6587				0.29785	68.3437				0.29785	1.56154				0.29785	3.88916				0.29785	1.9252
		0.29923	16.7459				0.29923	14.5992				0.29923	68.0396				0.29923	1.55954				0.29923	3.87795				0.29923	1.92182
		0.30061	16.6751				0.30061	14.5399				0.30061	67.7369				0.30061	1.55754				0.30061	3.86679				0.30061	1.91847
		0.302	16.6046				0.302	14.481				0.302	67.4355				0.302	1.55556				0.302	3.85568				0.302	1.91513
		0.30339	16.5345				0.30339	14.4223				0.30339	67.1356				0.30339	1.55359				0.30339	3.84463				0.30339	1.91181
		0.30479	16.4647				0.30479	14.3639				0.30479	66.837				0.30479	1.55163				0.30479	3.83364				0.30479	1.9085
		0.3062	16.3952				0.3062	14.3057				0.3062	66.5398				0.3062	1.54967				0.3062	3.82269				0.3062	1.90521
		0.30761	16.326				0.30761	14.2478				0.30761	66.244				0.30761	1.54773				0.30761	3.8118				0.30761	1.90194
		0.30903	16.2572				0.30903	14.1902				0.30903	65.9495				0.30903	1.5458				0.30903	3.80096				0.30903	1.89868
		0.31046	16.1886				0.31046	14.1329				0.31046	65.6564				0.31046	1.54388				0.31046	3.79018				0.31046	1.89545
		0.31189	16.1204				0.31189	14.0758				0.31189	65.3646				0.31189	1.54196				0.31189	3.77944				0.31189	1.89222
		0.31333	16.0525				0.31333	14.019				0.31333	65.0742				0.31333	1.54006				0.31333	3.76876				0.31333	1.88902
		0.31477	15.9849				0.31477	13.9624				0.31477	64.7851				0.31477	1.53817				0.31477	3.75813				0.31477	1.88583
		0.31623	15.9176				0.31623	13.9061				0.31623	64.4973				0.31623	1.53628				0.31623	3.74755				0.31623	1.88265
		0.31769	15.8507				0.31769	13.8501				0.31769	64.2109				0.31769	1.53441				0.31769	3.73703				0.31769	1.87949
		0.31915	15.784				0.31915	13.7943				0.31915	63.9257				0.31915	1.53255				0.31915	3.72655				0.31915	1.87635
		0.32063	15.7176				0.32063	13.7388				0.32063	63.6419				0.32063	1.53069				0.32063	3.71613				0.32063	1.87323
		0.32211	15.6516				0.32211	13.6836				0.32211	63.3594				0.32211	1.52885				0.32211	3.70576				0.32211	1.87012
		0.32359	15.5859				0.32359	13.6286				0.32359	63.0782				0.32359	1.52701				0.32359	3.69543				0.32359	1.86702
		0.32509	15.5204				0.32509	13.5738				0.32509	62.7983				0.32509	1.52519				0.32509	3.68516				0.32509	1.86394
		0.32659	15.4553				0.32659	13.5193				0.32659	62.5196				0.32659	1.52337				0.32659	3.67494				0.32659	1.86088
		0.3281	15.3904				0.3281	13.4651				0.3281	62.2423				0.3281	1.52156				0.3281	3.66476				0.3281	1.85783
		0.32961	15.3259				0.32961	13.4111				0.32961	61.9662				0.32961	1.51976				0.32961	3.65464				0.32961	1.8548
		0.33113	15.2616				0.33113	13.3574				0.33113	61.6914				0.33113	1.51798				0.33113	3.64457				0.33113	1.85178
		0.33266	15.1977				0.33266	13.3039				0.33266	61.4179				0.33266	1.5162				0.33266	3.63454				0.33266	1.84878
		0.3342	15.134				0.3342	13.2506				0.3342	61.1456				0.3342	1.51443				0.3342	3.62457				0.3342	1.8458
		0.33574	15.0707				0.33574	13.1976				0.33574	60.8746				0.33574	1.51267				0.33574	3.61464				0.33574	1.84283
		0.33729	15.0076				0.33729	13.1449				0.33729	60.6048				0.33729	1.51092				0.33729	3.60476				0.33729	1.83987
		0.33884	14.9448				0.33884	13.0924				0.33884	60.3362				0.33884	1.50917				0.33884	3.59493				0.33884	1.83693
		0.34041	14.8823				0.34041	13.0401				0.34041	60.0689				0.34041	1.50744				0.34041	3.58515				0.34041	1.83401
		0.34198	14.8201				0.34198	12.9881				0.34198	59.8029				0.34198	1.50572				0.34198	3.57542				0.34198	1.8311
		0.34356	14.7582				0.34356	12.9363				0.34356	59.538				0.34356	1.504				0.34356	3.56573				0.34356	1.8282
		0.34514	14.6966				0.34514	12.8848				0.34514	59.2744				0.34514	1.50229				0.34514	3.55609				0.34514	1.82532
		0.34674	14.6352				0.34674	12.8335				0.34674	59.0119				0.34674	1.5006				0.34674	3.5465				0.34674	1.82246
		0.34834	14.5742				0.34834	12.7825				0.34834	58.7507				0.34834	1.49891				0.34834	3.53695				0.34834	1.81961
		0.34995	14.5134				0.34995	12.7316				0.34995	58.4907				0.34995	1.49723				0.34995	3.52746				0.34995	1.81677
		0.35156	14.4529				0.35156	12.6811				0.35156	58.2319				0.35156	1.49556				0.35156	3.51801				0.35156	1.81395
		0.35318	14.3927				0.35318	12.6307				0.35318	57.9742				0.35318	1.4939				0.35318	3.5086				0.35318	1.81114
		0.35481	14.3327				0.35481	12.5806				0.35481	57.7178				0.35481	1.49224				0.35481	3.49924				0.35481	1.80835
		0.35645	14.273				0.35645	12.5307				0.35645	57.4625				0.35645	1.4906				0.35645	3.48993				0.35645	1.80557
		0.3581	14.2136				0.3581	12.481				0.3581	57.2084				0.3581	1.48896				0.3581	3.48066				0.3581	1.80281
		0.35975	14.1545				0.35975	12.4316				0.35975	56.9555				0.35975	1.48734				0.35975	3.47144				0.35975	1.80006
		0.36141	14.0957				0.36141	12.3824				0.36141	56.7037				0.36141	1.48572				0.36141	3.46227				0.36141	1.79732
		0.36308	14.0371				0.36308	12.3335				0.36308	56.4532				0.36308	1.48411				0.36308	3.45314				0.36308	1.7946
		0.36475	13.9788				0.36475	12.2847				0.36475	56.2037				0.36475	1.4825				0.36475	3.44405				0.36475	1.7919
		0.36644	13.9208				0.36644	12.2362				0.36644	55.9554				0.36644	1.48091				0.36644	3.43501				0.36644	1.7892
		0.36813	13.863				0.36813	12.188				0.36813	55.7082				0.36813	1.47933				0.36813	3.42601				0.36813	1.78652
		0.36983	13.8055				0.36983	12.1399				0.36983	55.4622				0.36983	1.47775				0.36983	3.41706				0.36983	1.78386
		0.37154	13.7483				0.37154	12.0921				0.37154	55.2173				0.37154	1.47618				0.37154	3.40816				0.37154	1.78121
		0.37325	13.6913				0.37325	12.0444				0.37325	54.9735				0.37325	1.47462				0.37325	3.39929				0.37325	1.77857
		0.37497	13.6346				0.37497	11.997				0.37497	54.7309				0.37497	1.47307				0.37497	3.39047				0.37497	1.77595
		0.3767	13.5781				0.3767	11.9499				0.3767	54.4894				0.3767	1.47153				0.3767	3.3817				0.3767	1.77334
		0.37844	13.5219				0.37844	11.9029				0.37844	54.249				0.37844	1.46999				0.37844	3.37296				0.37844	1.77074
		0.38019	13.466				0.38019	11.8562				0.38019	54.0096				0.38019	1.46846				0.38019	3.36427				0.38019	1.76816
		0.38194	13.4103				0.38194	11.8097				0.38194	53.7714				0.38194	1.46695				0.38194	3.35563				0.38194	1.76559
		0.38371	13.3549				0.38371	11.7634				0.38371	53.5343				0.38371	1.46543				0.38371	3.34702				0.38371	1.76303
		0.38548	13.2997				0.38548	11.7173				0.38548	53.2983				0.38548	1.46393				0.38548	3.33846				0.38548	1.76049
		0.38726	13.2448				0.38726	11.6714				0.38726	53.0633				0.38726	1.46244				0.38726	3.32995				0.38726	1.75796
		0.38905	13.1902				0.38905	11.6258				0.38905	52.8295				0.38905	1.46095				0.38905	3.32147				0.38905	1.75545
		0.39084	13.1358				0.39084	11.5803				0.39084	52.5967				0.39084	1.45947				0.39084	3.31304				0.39084	1.75294
		0.39264	13.0816				0.39264	11.5351				0.39264	52.365				0.39264	1.458				0.39264	3.30464				0.39264	1.75045
		0.39446	13.0277				0.39446	11.49				0.39446	52.1343				0.39446	1.45654				0.39446	3.29629				0.39446	1.74798
		0.39628	12.9741				0.39628	11.4452				0.39628	51.9047				0.39628	1.45508				0.39628	3.28799				0.39628	1.74551
		0.39811	12.9207				0.39811	11.4006				0.39811	51.6762				0.39811	1.45363				0.39811	3.27972				0.39811	1.74306
		0.39994	12.8675				0.39994	11.3562				0.39994	51.4487				0.39994	1.45219				0.39994	3.27149				0.39994	1.74063
		0.40179	12.8146				0.40179	11.312				0.40179	51.2223				0.40179	1.45076				0.40179	3.26331				0.40179	1.7382
		0.40365	12.7619				0.40365	11.268				0.40365	50.9969				0.40365	1.44934				0.40365	3.25516				0.40365	1.73579
		0.40551	12.7095				0.40551	11.2243				0.40551	50.7726				0.40551	1.44792				0.40551	3.24706				0.40551	1.73339
		0.40738	12.6573				0.40738	11.1807				0.40738	50.5492				0.40738	1.44651				0.40738	3.239				0.40738	1.731
		0.40926	12.6054				0.40926	11.1373				0.40926	50.3269				0.40926	1.44511				0.40926	3.23097				0.40926	1.72863
		0.41115	12.5537				0.41115	11.0941				0.41115	50.1057				0.41115	1.44372				0.41115	3.22299				0.41115	1.72627
		0.41305	12.5022				0.41305	11.0512				0.41305	49.8854				0.41305	1.44233				0.41305	3.21505				0.41305	1.72392
		0.41495	12.451				0.41495	11.0084				0.41495	49.6662				0.41495	1.44095				0.41495	3.20714				0.41495	1.72158
		0.41687	12.4				0.41687	10.9658				0.41687	49.4479				0.41687	1.43958				0.41687	3.19928				0.41687	1.71926
		0.41879	12.3492				0.41879	10.9235				0.41879	49.2307				0.41879	1.43822				0.41879	3.19146				0.41879	1.71695
		0.42073	12.2987				0.42073	10.8813				0.42073	49.0145				0.42073	1.43686				0.42073	3.18367				0.42073	1.71465
		0.42267	12.2484				0.42267	10.8393				0.42267	48.7992				0.42267	1.43551				0.42267	3.17593				0.42267	1.71236
		0.42462	12.1984				0.42462	10.7975				0.42462	48.585				0.42462	1.43417				0.42462	3.16822				0.42462	1.71008
		0.42658	12.1485				0.42658	10.7559				0.42658	48.3717				0.42658	1.43284				0.42658	3.16055				0.42658	1.70782
		0.42855	12.099				0.42855	10.7145				0.42855	48.1594				0.42855	1.43151				0.42855	3.15292				0.42855	1.70557
		0.43053	12.0496				0.43053	10.6733				0.43053	47.9481				0.43053	1.43019				0.43053	3.14533				0.43053	1.70333
		0.43251	12.0004				0.43251	10.6323				0.43251	47.7378				0.43251	1.42887				0.43251	3.13778				0.43251	1.7011
		0.43451	11.9515				0.43451	10.5915				0.43451	47.5285				0.43451	1.42757				0.43451	3.13026				0.43451	1.69889
		0.43652	11.9028				0.43652	10.5509				0.43652	47.3201				0.43652	1.42627				0.43652	3.12279				0.43652	1.69669
		0.43853	11.8544				0.43853	10.5104				0.43853	47.1126				0.43853	1.42498				0.43853	3.11535				0.43853	1.69449
		0.44055	11.8061				0.44055	10.4702				0.44055	46.9061				0.44055	1.42369				0.44055	3.10794				0.44055	1.69232
		0.44259	11.7581				0.44259	10.4301				0.44259	46.7006				0.44259	1.42242				0.44259	3.10058				0.44259	1.69015
		0.44463	11.7103				0.44463	10.3902				0.44463	46.496				0.44463	1.42115				0.44463	3.09325				0.44463	1.68799
		0.44668	11.6628				0.44668	10.3505				0.44668	46.2924				0.44668	1.41988				0.44668	3.08596				0.44668	1.68585
		0.44875	11.6154				0.44875	10.311				0.44875	46.0896				0.44875	1.41863				0.44875	3.07871				0.44875	1.68371
		0.45082	11.5683				0.45082	10.2717				0.45082	45.8879				0.45082	1.41738				0.45082	3.07149				0.45082	1.68159
		0.4529	11.5214				0.4529	10.2326				0.4529	45.687				0.4529	1.41613				0.4529	3.06431				0.4529	1.67948
		0.45499	11.4747				0.45499	10.1936				0.45499	45.4871				0.45499	1.4149				0.45499	3.05717				0.45499	1.67738
		0.45709	11.4282				0.45709	10.1549				0.45709	45.2881				0.45709	1.41367				0.45709	3.05006				0.45709	1.67529
		0.4592	11.3819				0.4592	10.1163				0.4592	45.09				0.4592	1.41245				0.4592	3.04299				0.4592	1.67322
		0.46132	11.3359				0.46132	10.0779				0.46132	44.8928				0.46132	1.41123				0.46132	3.03595				0.46132	1.67115
		0.46345	11.29				0.46345	10.0396				0.46345	44.6966				0.46345	1.41002				0.46345	3.02895				0.46345	1.6691
		0.46559	11.2444				0.46559	10.0016				0.46559	44.5012				0.46559	1.40882				0.46559	3.02199				0.46559	1.66706
		0.46774	11.1989				0.46774	9.9637				0.46774	44.3067				0.46774	1.40763				0.46774	3.01506				0.46774	1.66502
		0.46989	11.1537				0.46989	9.92601				0.46989	44.1131				0.46989	1.40644				0.46989	3.00817				0.46989	1.663
		0.47206	11.1087				0.47206	9.88848				0.47206	43.9205				0.47206	1.40525				0.47206	3.00131				0.47206	1.66099
		0.47424	11.0639				0.47424	9.85114				0.47424	43.7287				0.47424	1.40408				0.47424	2.99448				0.47424	1.659
		0.47643	11.0194				0.47643	9.81397				0.47643	43.5378				0.47643	1.40291				0.47643	2.98769				0.47643	1.65701
		0.47863	10.975				0.47863	9.77697				0.47863	43.3477				0.47863	1.40175				0.47863	2.98094				0.47863	1.65503
		0.48084	10.9308				0.48084	9.74015				0.48084	43.1586				0.48084	1.40059				0.48084	2.97422				0.48084	1.65306
		0.48306	10.8868				0.48306	9.7035				0.48306	42.9703				0.48306	1.39944				0.48306	2.96754				0.48306	1.65111
		0.48529	10.8431				0.48529	9.66702				0.48529	42.7829				0.48529	1.3983				0.48529	2.96088				0.48529	1.64916
		0.48753	10.7995				0.48753	9.63071				0.48753	42.5963				0.48753	1.39716				0.48753	2.95427				0.48753	1.64723
		0.48978	10.7561				0.48978	9.59457				0.48978	42.4106				0.48978	1.39603				0.48978	2.94768				0.48978	1.64531
		0.49204	10.713				0.49204	9.5586				0.49204	42.2257				0.49204	1.39491				0.49204	2.94113				0.49204	1.64339
		0.49431	10.67				0.49431	9.5228				0.49431	42.0417				0.49431	1.39379				0.49431	2.93462				0.49431	1.64149
		0.49659	10.6272				0.49659	9.48717				0.49659	41.8586				0.49659	1.39268				0.49659	2.92814				0.49659	1.6396
		0.49888	10.5847				0.49888	9.4517				0.49888	41.6763				0.49888	1.39157				0.49888	2.92169				0.49888	1.63772
		0.50119	10.5423				0.50119	9.4164				0.50119	41.4948				0.50119	1.39047				0.50119	2.91527				0.50119	1.63585
		0.5035	10.5001				0.5035	9.38126				0.5035	41.3142				0.5035	1.38938				0.5035	2.90889				0.5035	1.63398
		0.50582	10.4581				0.50582	9.34629				0.50582	41.1344				0.50582	1.38829				0.50582	2.90254				0.50582	1.63213
		0.50816	10.4163				0.50816	9.31149				0.50816	40.9554				0.50816	1.38721				0.50816	2.89622				0.50816	1.63029
		0.5105	10.3748				0.5105	9.27684				0.5105	40.7773				0.5105	1.38614				0.5105	2.88994				0.5105	1.62846
		0.51286	10.3333				0.51286	9.24236				0.51286	40.5999				0.51286	1.38507				0.51286	2.88368				0.51286	1.62664
		0.51523	10.2921				0.51523	9.20804				0.51523	40.4234				0.51523	1.38401				0.51523	2.87746				0.51523	1.62483
		0.51761	10.2511				0.51761	9.17388				0.51761	40.2477				0.51761	1.38295				0.51761	2.87128				0.51761	1.62303
		0.52	10.2103				0.52	9.13989				0.52	40.0728				0.52	1.3819				0.52	2.86512				0.52	1.62124
		0.5224	10.1697				0.5224	9.10605				0.5224	39.8987				0.5224	1.38085				0.5224	2.859				0.5224	1.61946
		0.52481	10.1292				0.52481	9.07237				0.52481	39.7255				0.52481	1.37982				0.52481	2.8529				0.52481	1.61769
		0.52723	10.0889				0.52723	9.03885				0.52723	39.553				0.52723	1.37878				0.52723	2.84684				0.52723	1.61593
		0.52966	10.0488				0.52966	9.00548				0.52966	39.3813				0.52966	1.37776				0.52966	2.84081				0.52966	1.61418
		0.53211	10.009				0.53211	8.97227				0.53211	39.2104				0.53211	1.37674				0.53211	2.83482				0.53211	1.61244
		0.53456	9.96925				0.53456	8.93922				0.53456	39.0403				0.53456	1.37572				0.53456	2.82885				0.53456	1.61071
		0.53703	9.92972				0.53703	8.90633				0.53703	38.8709				0.53703	1.37471				0.53703	2.82291				0.53703	1.60899
		0.53951	9.89038				0.53951	8.87358				0.53951	38.7024				0.53951	1.37371				0.53951	2.81701				0.53951	1.60727
		0.542	9.85122				0.542	8.841				0.542	38.5346				0.542	1.37271				0.542	2.81113				0.542	1.60557
		0.5445	9.81224				0.5445	8.80856				0.5445	38.3676				0.5445	1.37172				0.5445	2.80529				0.5445	1.60388
		0.54702	9.77344				0.54702	8.77628				0.54702	38.2014				0.54702	1.37073				0.54702	2.79948				0.54702	1.60219
		0.54954	9.73482				0.54954	8.74415				0.54954	38.0359				0.54954	1.36975				0.54954	2.79369				0.54954	1.60052
		0.55208	9.69638				0.55208	8.71217				0.55208	37.8712				0.55208	1.36878				0.55208	2.78794				0.55208	1.59886
		0.55463	9.65811				0.55463	8.68034				0.55463	37.7072				0.55463	1.36781				0.55463	2.78222				0.55463	1.5972
		0.55719	9.62003				0.55719	8.64866				0.55719	37.544				0.55719	1.36684				0.55719	2.77652				0.55719	1.59555
		0.55976	9.58212				0.55976	8.61713				0.55976	37.3816				0.55976	1.36588				0.55976	2.77086				0.55976	1.59392
		0.56234	9.54438				0.56234	8.58575				0.56234	37.2199				0.56234	1.36493				0.56234	2.76523				0.56234	1.59229
		0.56494	9.50682				0.56494	8.55451				0.56494	37.059				0.56494	1.36398				0.56494	2.75962				0.56494	1.59067
		0.56754	9.46944				0.56754	8.52343				0.56754	36.8987				0.56754	1.36304				0.56754	2.75405				0.56754	1.58906
		0.57016	9.43223				0.57016	8.49249				0.57016	36.7393				0.57016	1.3621				0.57016	2.7485				0.57016	1.58746
		0.5728	9.39519				0.5728	8.46169				0.5728	36.5806				0.5728	1.36117				0.5728	2.74299				0.5728	1.58587
		0.57544	9.35832				0.57544	8.43104				0.57544	36.4225				0.57544	1.36025				0.57544	2.7375				0.57544	1.58429
		0.5781	9.32162				0.5781	8.40054				0.5781	36.2653				0.5781	1.35933				0.5781	2.73204				0.5781	1.58272
		0.58076	9.28509				0.58076	8.37017				0.58076	36.1087				0.58076	1.35841				0.58076	2.72661				0.58076	1.58115
		0.58345	9.24873				0.58345	8.33996				0.58345	35.9529				0.58345	1.3575				0.58345	2.72121				0.58345	1.5796
		0.58614	9.21254				0.58614	8.30988				0.58614	35.7978				0.58614	1.3566				0.58614	2.71584				0.58614	1.57805
		0.58884	9.17652				0.58884	8.27995				0.58884	35.6434				0.58884	1.3557				0.58884	2.7105				0.58884	1.57651
		0.59156	9.14067				0.59156	8.25015				0.59156	35.4897				0.59156	1.35481				0.59156	2.70518				0.59156	1.57498
		0.59429	9.10498				0.59429	8.2205				0.59429	35.3367				0.59429	1.35392				0.59429	2.69989				0.59429	1.57346
		0.59704	9.06945				0.59704	8.19099				0.59704	35.1844				0.59704	1.35303				0.59704	2.69463				0.59704	1.57195
		0.59979	9.03409				0.59979	8.16161				0.59979	35.0328				0.59979	1.35216				0.59979	2.6894				0.59979	1.57045
		0.60256	8.9989				0.60256	8.13238				0.60256	34.882				0.60256	1.35128				0.60256	2.6842				0.60256	1.56896
		0.60534	8.96387				0.60534	8.10328				0.60534	34.7318				0.60534	1.35042				0.60534	2.67902				0.60534	1.56747
		0.60814	8.929				0.60814	8.07432				0.60814	34.5823				0.60814	1.34955				0.60814	2.67387				0.60814	1.56599
		0.61094	8.89429				0.61094	8.0455				0.61094	34.4335				0.61094	1.34869				0.61094	2.66875				0.61094	1.56453
		0.61376	8.85974				0.61376	8.01682				0.61376	34.2854				0.61376	1.34784				0.61376	2.66366				0.61376	1.56307
		0.6166	8.82535				0.6166	7.98827				0.6166	34.1379				0.6166	1.34699				0.6166	2.65859				0.6166	1.56161
		0.61944	8.79113				0.61944	7.95985				0.61944	33.9912				0.61944	1.34615				0.61944	2.65355				0.61944	1.56017
		0.6223	8.75706				0.6223	7.93157				0.6223	33.8451				0.6223	1.34531				0.6223	2.64853				0.6223	1.55874
		0.62517	8.72315				0.62517	7.90342				0.62517	33.6997				0.62517	1.34448				0.62517	2.64355				0.62517	1.55731
		0.62806	8.68939				0.62806	7.87541				0.62806	33.555				0.62806	1.34365				0.62806	2.63859				0.62806	1.55589
		0.63096	8.6558				0.63096	7.84753				0.63096	33.4109				0.63096	1.34283				0.63096	2.63365				0.63096	1.55448
		0.63387	8.62235				0.63387	7.81978				0.63387	33.2675				0.63387	1.34201				0.63387	2.62875				0.63387	1.55308
		0.6368	8.58907				0.6368	7.79216				0.6368	33.1248				0.6368	1.3412				0.6368	2.62387				0.6368	1.55168
		0.63973	8.55594				0.63973	7.76467				0.63973	32.9827				0.63973	1.34039				0.63973	2.61901				0.63973	1.5503
		0.64269	8.52296				0.64269	7.73731				0.64269	32.8412				0.64269	1.33959				0.64269	2.61418				0.64269	1.54892
		0.64565	8.49013				0.64565	7.71009				0.64565	32.7005				0.64565	1.33879				0.64565	2.60938				0.64565	1.54755
		0.64863	8.45746				0.64863	7.68299				0.64863	32.5603				0.64863	1.33799				0.64863	2.6046				0.64863	1.54619
		0.65163	8.42494				0.65163	7.65602				0.65163	32.4209				0.65163	1.33721				0.65163	2.59985				0.65163	1.54483
		0.65464	8.39257				0.65464	7.62918				0.65464	32.282				0.65464	1.33642				0.65464	2.59513				0.65464	1.54349
		0.65766	8.36035				0.65766	7.60246				0.65766	32.1438				0.65766	1.33564				0.65766	2.59043				0.65766	1.54215
		0.66069	8.32828				0.66069	7.57587				0.66069	32.0062				0.66069	1.33487				0.66069	2.58575				0.66069	1.54082
		0.66374	8.29636				0.66374	7.54941				0.66374	31.8693				0.66374	1.33409				0.66374	2.5811				0.66374	1.5395
		0.66681	8.26459				0.66681	7.52307				0.66681	31.733				0.66681	1.33333				0.66681	2.57648				0.66681	1.53818
		0.66988	8.23296				0.66988	7.49686				0.66988	31.5973				0.66988	1.33257				0.66988	2.57188				0.66988	1.53687
		0.67298	8.20148				0.67298	7.47078				0.67298	31.4623				0.67298	1.33181				0.67298	2.5673				0.67298	1.53558
		0.67608	8.17015				0.67608	7.44481				0.67608	31.3279				0.67608	1.33106				0.67608	2.56275				0.67608	1.53428
		0.6792	8.13897				0.6792	7.41897				0.6792	31.1941				0.6792	1.33031				0.6792	2.55823				0.6792	1.533
		0.68234	8.10792				0.68234	7.39326				0.68234	31.0609				0.68234	1.32957				0.68234	2.55373				0.68234	1.53172
		0.68549	8.07703				0.68549	7.36766				0.68549	30.9283				0.68549	1.32883				0.68549	2.54925				0.68549	1.53045
		0.68865	8.04627				0.68865	7.34219				0.68865	30.7964				0.68865	1.32809				0.68865	2.5448				0.68865	1.52919
		0.69183	8.01566				0.69183	7.31684				0.69183	30.665				0.69183	1.32737				0.69183	2.54037				0.69183	1.52794
		0.69502	7.98519				0.69502	7.29161				0.69502	30.5343				0.69502	1.32664				0.69502	2.53597				0.69502	1.52669
		0.69823	7.95487				0.69823	7.26649				0.69823	30.4041				0.69823	1.32592				0.69823	2.53159				0.69823	1.52545
		0.70146	7.92468				0.70146	7.2415				0.70146	30.2746				0.70146	1.3252				0.70146	2.52723				0.70146	1.52422
		0.70469	7.89463				0.70469	7.21663				0.70469	30.1456				0.70469	1.32449				0.70469	2.5229				0.70469	1.52299
		0.70795	7.86473				0.70795	7.19188				0.70795	30.0173				0.70795	1.32378				0.70795	2.51859				0.70795	1.52178
		0.71121	7.83496				0.71121	7.16724				0.71121	29.8895				0.71121	1.32308				0.71121	2.51431				0.71121	1.52057
		0.7145	7.80533				0.7145	7.14272				0.7145	29.7623				0.7145	1.32238				0.7145	2.51005				0.7145	1.51936
		0.71779	7.77584				0.71779	7.11832				0.71779	29.6357				0.71779	1.32168				0.71779	2.50581				0.71779	1.51817
		0.72111	7.74649				0.72111	7.09403				0.72111	29.5097				0.72111	1.32099				0.72111	2.5016				0.72111	1.51698
		0.72444	7.71727				0.72444	7.06986				0.72444	29.3843				0.72444	1.32031				0.72444	2.4974				0.72444	1.5158
		0.72778	7.68819				0.72778	7.04581				0.72778	29.2595				0.72778	1.31962				0.72778	2.49324				0.72778	1.51462
		0.73114	7.65924				0.73114	7.02187				0.73114	29.1352				0.73114	1.31895				0.73114	2.48909				0.73114	1.51346
		0.73451	7.63043				0.73451	6.99805				0.73451	29.0115				0.73451	1.31827				0.73451	2.48497				0.73451	1.5123
		0.7379	7.60176				0.7379	6.97433				0.7379	28.8884				0.7379	1.3176				0.7379	2.48087				0.7379	1.51114
		0.74131	7.57321				0.74131	6.95074				0.74131	28.7658				0.74131	1.31694				0.74131	2.47679				0.74131	1.51
		0.74473	7.5448				0.74473	6.92725				0.74473	28.6439				0.74473	1.31628				0.74473	2.47274				0.74473	1.50886
		0.74817	7.51652				0.74817	6.90388				0.74817	28.5224				0.74817	1.31562				0.74817	2.4687				0.74817	1.50772
		0.75162	7.48838				0.75162	6.88062				0.75162	28.4016				0.75162	1.31496				0.75162	2.46469				0.75162	1.5066
		0.75509	7.46036				0.75509	6.85747				0.75509	28.2812				0.75509	1.31431				0.75509	2.46071				0.75509	1.50548
		0.75858	7.43248				0.75858	6.83443				0.75858	28.1615				0.75858	1.31367				0.75858	2.45674				0.75858	1.50437
		0.76208	7.40472				0.76208	6.8115				0.76208	28.0423				0.76208	1.31303				0.76208	2.4528				0.76208	1.50326
		0.7656	7.37709				0.7656	6.78868				0.7656	27.9236				0.7656	1.31239				0.7656	2.44887				0.7656	1.50216
		0.76913	7.3496				0.76913	6.76597				0.76913	27.8055				0.76913	1.31176				0.76913	2.44497				0.76913	1.50107
		0.77268	7.32223				0.77268	6.74337				0.77268	27.688				0.77268	1.31113				0.77268	2.4411				0.77268	1.49998
		0.77625	7.29499				0.77625	6.72088				0.77625	27.5709				0.77625	1.3105				0.77625	2.43724				0.77625	1.4989
		0.77983	7.26787				0.77983	6.69849				0.77983	27.4545				0.77983	1.30988				0.77983	2.4334				0.77983	1.49783
		0.78343	7.24088				0.78343	6.67621				0.78343	27.3385				0.78343	1.30926				0.78343	2.42959				0.78343	1.49676
		0.78705	7.21402				0.78705	6.65404				0.78705	27.2231				0.78705	1.30865				0.78705	2.4258				0.78705	1.4957
		0.79068	7.18728				0.79068	6.63198				0.79068	27.1083				0.79068	1.30804				0.79068	2.42203				0.79068	1.49465
		0.79433	7.16067				0.79433	6.61002				0.79433	26.9939				0.79433	1.30743				0.79433	2.41828				0.79433	1.4936
		0.79799	7.13418				0.79799	6.58817				0.79799	26.8801				0.79799	1.30683				0.79799	2.41455				0.79799	1.49256
		0.80168	7.10782				0.80168	6.56642				0.80168	26.7668				0.80168	1.30623				0.80168	2.41084				0.80168	1.49153
		0.80538	7.08158				0.80538	6.54477				0.80538	26.6541				0.80538	1.30563				0.80538	2.40715				0.80538	1.4905
		0.8091	7.05546				0.8091	6.52324				0.8091	26.5418				0.8091	1.30504				0.8091	2.40349				0.8091	1.48948
		0.81283	7.02946				0.81283	6.5018				0.81283	26.4301				0.81283	1.30446				0.81283	2.39984				0.81283	1.48847
		0.81658	7.00358				0.81658	6.48047				0.81658	26.3189				0.81658	1.30387				0.81658	2.39621				0.81658	1.48746
		0.82035	6.97783				0.82035	6.45924				0.82035	26.2082				0.82035	1.30329				0.82035	2.39261				0.82035	1.48646
		0.82414	6.95219				0.82414	6.43811				0.82414	26.098				0.82414	1.30271				0.82414	2.38902				0.82414	1.48546
		0.82794	6.92668				0.82794	6.41708				0.82794	25.9883				0.82794	1.30214				0.82794	2.38546				0.82794	1.48447
		0.83176	6.90128				0.83176	6.39616				0.83176	25.8791				0.83176	1.30157				0.83176	2.38191				0.83176	1.48348
		0.8356	6.87601				0.8356	6.37533				0.8356	25.7705				0.8356	1.30101				0.8356	2.37839				0.8356	1.48251
		0.83946	6.85085				0.83946	6.35461				0.83946	25.6623				0.83946	1.30044				0.83946	2.37489				0.83946	1.48153
		0.84333	6.8258				0.84333	6.33399				0.84333	25.5546				0.84333	1.29989				0.84333	2.3714				0.84333	1.48057
		0.84723	6.80088				0.84723	6.31346				0.84723	25.4475				0.84723	1.29933				0.84723	2.36794				0.84723	1.47961
		0.85114	6.77607				0.85114	6.29304				0.85114	25.3408				0.85114	1.29878				0.85114	2.36449				0.85114	1.47865
		0.85507	6.75138				0.85507	6.27271				0.85507	25.2346				0.85507	1.29823				0.85507	2.36107				0.85507	1.47771
		0.85901	6.7268				0.85901	6.25248				0.85901	25.1289				0.85901	1.29769				0.85901	2.35766				0.85901	1.47676
		0.86298	6.70234				0.86298	6.23235				0.86298	25.0237				0.86298	1.29715				0.86298	2.35427				0.86298	1.47583
		0.86696	6.67799				0.86696	6.21232				0.86696	24.919				0.86696	1.29661				0.86696	2.35091				0.86696	1.4749
		0.87096	6.65376				0.87096	6.19238				0.87096	24.8148				0.87096	1.29607				0.87096	2.34756				0.87096	1.47397
		0.87498	6.62964				0.87498	6.17254				0.87498	24.711				0.87498	1.29554				0.87498	2.34423				0.87498	1.47305
		0.87902	6.60563				0.87902	6.1528				0.87902	24.6077				0.87902	1.29502				0.87902	2.34092				0.87902	1.47214
		0.88308	6.58173				0.88308	6.13315				0.88308	24.5049				0.88308	1.29449				0.88308	2.33763				0.88308	1.47123
		0.88716	6.55795				0.88716	6.11359				0.88716	24.4026				0.88716	1.29397				0.88716	2.33436				0.88716	1.47033
		0.89125	6.53428				0.89125	6.09414				0.89125	24.3008				0.89125	1.29345				0.89125	2.3311				0.89125	1.46944
		0.89536	6.51071				0.89536	6.07477				0.89536	24.1994				0.89536	1.29294				0.89536	2.32787				0.89536	1.46854
		0.8995	6.48726				0.8995	6.0555				0.8995	24.0985				0.8995	1.29243				0.8995	2.32465				0.8995	1.46766
		0.90365	6.46392				0.90365	6.03632				0.90365	23.998				0.90365	1.29192				0.90365	2.32145				0.90365	1.46678
		0.90782	6.44069				0.90782	6.01724				0.90782	23.8981				0.90782	1.29142				0.90782	2.31828				0.90782	1.46591
		0.91201	6.41757				0.91201	5.99825				0.91201	23.7985				0.91201	1.29092				0.91201	2.31511				0.91201	1.46504
		0.91622	6.39455				0.91622	5.97935				0.91622	23.6995				0.91622	1.29042				0.91622	2.31197				0.91622	1.46418
		0.92045	6.37164				0.92045	5.96054				0.92045	23.6009				0.92045	1.28993				0.92045	2.30885				0.92045	1.46332
		0.9247	6.34884				0.9247	5.94183				0.9247	23.5027				0.9247	1.28944				0.9247	2.30574				0.9247	1.46247
		0.92897	6.32615				0.92897	5.9232				0.92897	23.405				0.92897	1.28895				0.92897	2.30265				0.92897	1.46162
		0.93325	6.30356				0.93325	5.90467				0.93325	23.3078				0.93325	1.28846				0.93325	2.29958				0.93325	1.46078
		0.93756	6.28108				0.93756	5.88622				0.93756	23.211				0.93756	1.28798				0.93756	2.29653				0.93756	1.45994
		0.94189	6.25871				0.94189	5.86787				0.94189	23.1147				0.94189	1.2875				0.94189	2.2935				0.94189	1.45911
		0.94624	6.23644				0.94624	5.84961				0.94624	23.0188				0.94624	1.28703				0.94624	2.29048				0.94624	1.45829
		0.9506	6.21427				0.9506	5.83143				0.9506	22.9233				0.9506	1.28656				0.9506	2.28748				0.9506	1.45747
		0.95499	6.19221				0.95499	5.81334				0.95499	22.8283				0.95499	1.28609				0.95499	2.2845				0.95499	1.45665
		0.9594	6.17025				0.9594	5.79534				0.9594	22.7337				0.9594	1.28562				0.9594	2.28153				0.9594	1.45585
		0.96383	6.1484				0.96383	5.77743				0.96383	22.6396				0.96383	1.28516				0.96383	2.27859				0.96383	1.45504
		0.96828	6.12664				0.96828	5.75961				0.96828	22.5459				0.96828	1.2847				0.96828	2.27566				0.96828	1.45424
		0.97275	6.10499				0.97275	5.74187				0.97275	22.4526				0.97275	1.28424				0.97275	2.27274				0.97275	1.45345
		0.97724	6.08344				0.97724	5.72422				0.97724	22.3598				0.97724	1.28379				0.97724	2.26985				0.97724	1.45266
		0.98175	6.062				0.98175	5.70666				0.98175	22.2674				0.98175	1.28334				0.98175	2.26697				0.98175	1.45188
		0.98628	6.04065				0.98628	5.68918				0.98628	22.1754				0.98628	1.28289				0.98628	2.26411				0.98628	1.4511
		0.99083	6.0194				0.99083	5.67179				0.99083	22.0839				0.99083	1.28244				0.99083	2.26126				0.99083	1.45032
		0.99541	5.99826				0.99541	5.65448				0.99541	21.9927				0.99541	1.282				0.99541	2.25843				0.99541	1.44956
		1	5.97721				1	5.63726				1	21.902				1	1.28156				1	2.25562				1	1.44879
		1.00462	5.95626				1.00462	5.62012				1.00462	21.8117				1.00462	1.28113				1.00462	2.25283				1.00462	1.44803
		1.00925	5.93541				1.00925	5.60306				1.00925	21.7219				1.00925	1.28069				1.00925	2.25005				1.00925	1.44728
		1.01391	5.91466				1.01391	5.58609				1.01391	21.6324				1.01391	1.28026				1.01391	2.24729				1.01391	1.44653
		1.01859	5.894				1.01859	5.56921				1.01859	21.5434				1.01859	1.27983				1.01859	2.24454				1.01859	1.44579
		1.02329	5.87345				1.02329	5.5524				1.02329	21.4548				1.02329	1.27941				1.02329	2.24181				1.02329	1.44505
		1.02802	5.85299				1.02802	5.53568				1.02802	21.3665				1.02802	1.27899				1.02802	2.2391				1.02802	1.44431
		1.03276	5.83262				1.03276	5.51904				1.03276	21.2787				1.03276	1.27857				1.03276	2.2364				1.03276	1.44358
		1.03753	5.81235				1.03753	5.50248				1.03753	21.1913				1.03753	1.27815				1.03753	2.23372				1.03753	1.44286
		1.04232	5.79218				1.04232	5.486				1.04232	21.1043				1.04232	1.27774				1.04232	2.23106				1.04232	1.44214
		1.04713	5.7721				1.04713	5.46961				1.04713	21.0177				1.04713	1.27733				1.04713	2.22841				1.04713	1.44142
		1.05196	5.75212				1.05196	5.45329				1.05196	20.9315				1.05196	1.27692				1.05196	2.22577				1.05196	1.44071
		1.05682	5.73223				1.05682	5.43706				1.05682	20.8457				1.05682	1.27652				1.05682	2.22316				1.05682	1.44001
		1.0617	5.71244				1.0617	5.42091				1.0617	20.7603				1.0617	1.27611				1.0617	2.22055				1.0617	1.43931
		1.0666	5.69274				1.0666	5.40483				1.0666	20.6753				1.0666	1.27571				1.0666	2.21797				1.0666	1.43861
		1.07152	5.67313				1.07152	5.38883				1.07152	20.5907				1.07152	1.27532				1.07152	2.2154				1.07152	1.43792
		1.07647	5.65361				1.07647	5.37292				1.07647	20.5065				1.07647	1.27492				1.07647	2.21284				1.07647	1.43723
		1.08143	5.63419				1.08143	5.35708				1.08143	20.4227				1.08143	1.27453				1.08143	2.2103				1.08143	1.43655
		1.08643	5.61485				1.08643	5.34132				1.08643	20.3392				1.08643	1.27414				1.08643	2.20778				1.08643	1.43587
		1.09144	5.59561				1.09144	5.32564				1.09144	20.2562				1.09144	1.27376				1.09144	2.20527				1.09144	1.43519
		1.09648	5.57646				1.09648	5.31003				1.09648	20.1735				1.09648	1.27337				1.09648	2.20277				1.09648	1.43452
		1.10154	5.5574				1.10154	5.29451				1.10154	20.0912				1.10154	1.27299				1.10154	2.2003				1.10154	1.43386
		1.10662	5.53843				1.10662	5.27905				1.10662	20.0093				1.10662	1.27261				1.10662	2.19783				1.10662	1.4332
		1.11173	5.51955				1.11173	5.26368				1.11173	19.9278				1.11173	1.27224				1.11173	2.19538				1.11173	1.43254
		1.11686	5.50076				1.11686	5.24838				1.11686	19.8467				1.11686	1.27186				1.11686	2.19295				1.11686	1.43189
		1.12202	5.48206				1.12202	5.23316				1.12202	19.7659				1.12202	1.27149				1.12202	2.19053				1.12202	1.43124
		1.1272	5.46344				1.1272	5.21801				1.1272	19.6855				1.1272	1.27112				1.1272	2.18812				1.1272	1.4306
		1.1324	5.44492				1.1324	5.20294				1.1324	19.6055				1.1324	1.27076				1.1324	2.18573				1.1324	1.42996
		1.13763	5.42648				1.13763	5.18795				1.13763	19.5258				1.13763	1.2704				1.13763	2.18336				1.13763	1.42933
		1.14288	5.40813				1.14288	5.17302				1.14288	19.4465				1.14288	1.27003				1.14288	2.181				1.14288	1.4287
		1.14815	5.38986				1.14815	5.15818				1.14815	19.3676				1.14815	1.26968				1.14815	2.17865				1.14815	1.42807
		1.15345	5.37168				1.15345	5.1434				1.15345	19.2891				1.15345	1.26932				1.15345	2.17632				1.15345	1.42745
		1.15878	5.35359				1.15878	5.1287				1.15878	19.2109				1.15878	1.26897				1.15878	2.174				1.15878	1.42683
		1.16413	5.33559				1.16413	5.11407				1.16413	19.1331				1.16413	1.26862				1.16413	2.17169				1.16413	1.42622
		1.1695	5.31766				1.1695	5.09952				1.1695	19.0556				1.1695	1.26827				1.1695	2.1694				1.1695	1.42561
		1.1749	5.29983				1.1749	5.08504				1.1749	18.9785				1.1749	1.26792				1.1749	2.16713				1.1749	1.425
		1.18032	5.28208				1.18032	5.07063				1.18032	18.9017				1.18032	1.26758				1.18032	2.16487				1.18032	1.4244
		1.18577	5.26441				1.18577	5.05629				1.18577	18.8254				1.18577	1.26724				1.18577	2.16262				1.18577	1.42381
		1.19124	5.24683				1.19124	5.04202				1.19124	18.7493				1.19124	1.2669				1.19124	2.16038				1.19124	1.42321
		1.19674	5.22933				1.19674	5.02783				1.19674	18.6736				1.19674	1.26656				1.19674	2.15816				1.19674	1.42262
		1.20226	5.21191				1.20226	5.0137				1.20226	18.5983				1.20226	1.26623				1.20226	2.15596				1.20226	1.42204
		1.20781	5.19457				1.20781	4.99965				1.20781	18.5233				1.20781	1.2659				1.20781	2.15377				1.20781	1.42146
		1.21339	5.17732				1.21339	4.98566				1.21339	18.4487				1.21339	1.26557				1.21339	2.15159				1.21339	1.42088
		1.21899	5.16015				1.21899	4.97175				1.21899	18.3744				1.21899	1.26524				1.21899	2.14942				1.21899	1.42031
		1.22462	5.14306				1.22462	4.95791				1.22462	18.3005				1.22462	1.26491				1.22462	2.14727				1.22462	1.41974
		1.23027	5.12605				1.23027	4.94413				1.23027	18.2269				1.23027	1.26459				1.23027	2.14513				1.23027	1.41917
		1.23595	5.10913				1.23595	4.93043				1.23595	18.1536				1.23595	1.26427				1.23595	2.143				1.23595	1.41861
		1.24165	5.09228				1.24165	4.91679				1.24165	18.0807				1.24165	1.26395				1.24165	2.14089				1.24165	1.41806
		1.24738	5.07552				1.24738	4.90322				1.24738	18.0081				1.24738	1.26364				1.24738	2.13879				1.24738	1.4175
		1.25314	5.05883				1.25314	4.88972				1.25314	17.9359				1.25314	1.26332				1.25314	2.13671				1.25314	1.41695
		1.25893	5.04222				1.25893	4.87629				1.25893	17.8639				1.25893	1.26301				1.25893	2.13463				1.25893	1.41641
		1.26474	5.02569				1.26474	4.86293				1.26474	17.7924				1.26474	1.2627				1.26474	2.13257				1.26474	1.41587
		1.27057	5.00924				1.27057	4.84963				1.27057	17.7211				1.27057	1.2624				1.27057	2.13053				1.27057	1.41533
		1.27644	4.99287				1.27644	4.8364				1.27644	17.6502				1.27644	1.26209				1.27644	2.12849				1.27644	1.41479
		1.28233	4.97658				1.28233	4.82323				1.28233	17.5797				1.28233	1.26179				1.28233	2.12647				1.28233	1.41426
		1.28825	4.96036				1.28825	4.81014				1.28825	17.5094				1.28825	1.26149				1.28825	2.12446				1.28825	1.41373
		1.2942	4.94423				1.2942	4.7971				1.2942	17.4395				1.2942	1.26119				1.2942	2.12247				1.2942	1.41321
		1.30017	4.92816				1.30017	4.78414				1.30017	17.3699				1.30017	1.26089				1.30017	2.12049				1.30017	1.41269
		1.30617	4.91218				1.30617	4.77124				1.30617	17.3006				1.30617	1.2606				1.30617	2.11852				1.30617	1.41218
		1.3122	4.89627				1.3122	4.7584				1.3122	17.2316				1.3122	1.26031				1.3122	2.11656				1.3122	1.41166
		1.31826	4.88044				1.31826	4.74563				1.31826	17.163				1.31826	1.26002				1.31826	2.11461				1.31826	1.41115
		1.32434	4.86468				1.32434	4.73293				1.32434	17.0947				1.32434	1.25973				1.32434	2.11268				1.32434	1.41065
		1.33045	4.849				1.33045	4.72029				1.33045	17.0267				1.33045	1.25945				1.33045	2.11076				1.33045	1.41015
		1.3366	4.83339				1.3366	4.70771				1.3366	16.959				1.3366	1.25916				1.3366	2.10885				1.3366	1.40965
		1.34276	4.81786				1.34276	4.69519				1.34276	16.8916				1.34276	1.25888				1.34276	2.10695				1.34276	1.40915
		1.34896	4.8024				1.34896	4.68274				1.34896	16.8246				1.34896	1.2586				1.34896	2.10507				1.34896	1.40866
		1.35519	4.78702				1.35519	4.67036				1.35519	16.7578				1.35519	1.25832				1.35519	2.1032				1.35519	1.40818
		1.36144	4.77171				1.36144	4.65803				1.36144	16.6914				1.36144	1.25805				1.36144	2.10134				1.36144	1.40769
		1.36773	4.75647				1.36773	4.64577				1.36773	16.6253				1.36773	1.25778				1.36773	2.09949				1.36773	1.40721
		1.37404	4.74131				1.37404	4.63357				1.37404	16.5595				1.37404	1.2575				1.37404	2.09765				1.37404	1.40673
		1.38038	4.72621				1.38038	4.62143				1.38038	16.494				1.38038	1.25724				1.38038	2.09583				1.38038	1.40626
		1.38676	4.71119				1.38676	4.60936				1.38676	16.4288				1.38676	1.25697				1.38676	2.09402				1.38676	1.40579
		1.39316	4.69625				1.39316	4.59735				1.39316	16.3638				1.39316	1.2567				1.39316	2.09222				1.39316	1.40532
		1.39959	4.68137				1.39959	4.58539				1.39959	16.2993				1.39959	1.25644				1.39959	2.09043				1.39959	1.40486
		1.40605	4.66657				1.40605	4.5735				1.40605	16.235				1.40605	1.25618				1.40605	2.08865				1.40605	1.4044
		1.41254	4.65183				1.41254	4.56167				1.41254	16.171				1.41254	1.25592				1.41254	2.08688				1.41254	1.40394
		1.41906	4.63717				1.41906	4.5499				1.41906	16.1073				1.41906	1.25566				1.41906	2.08513				1.41906	1.40349
		1.42561	4.62258				1.42561	4.53819				1.42561	16.0438				1.42561	1.25541				1.42561	2.08339				1.42561	1.40304
		1.43219	4.60805				1.43219	4.52654				1.43219	15.9807				1.43219	1.25515				1.43219	2.08166				1.43219	1.40259
		1.4388	4.5936				1.4388	4.51495				1.4388	15.9179				1.4388	1.2549				1.4388	2.07994				1.4388	1.40215
		1.44544	4.57922				1.44544	4.50341				1.44544	15.8554				1.44544	1.25465				1.44544	2.07823				1.44544	1.40171
		1.45211	4.5649				1.45211	4.49194				1.45211	15.7932				1.45211	1.2544				1.45211	2.07653				1.45211	1.40127
		1.45881	4.55066				1.45881	4.48053				1.45881	15.7312				1.45881	1.25416				1.45881	2.07484				1.45881	1.40084
		1.46555	4.53648				1.46555	4.46917				1.46555	15.6696				1.46555	1.25391				1.46555	2.07317				1.46555	1.4004
		1.47231	4.52237				1.47231	4.45787				1.47231	15.6082				1.47231	1.25367				1.47231	2.0715				1.47231	1.39998
		1.47911	4.50833				1.47911	4.44664				1.47911	15.5471				1.47911	1.25343				1.47911	2.06985				1.47911	1.39955
		1.48594	4.49436				1.48594	4.43545				1.48594	15.4863				1.48594	1.25319				1.48594	2.06821				1.48594	1.39913
		1.49279	4.48045				1.49279	4.42433				1.49279	15.4258				1.49279	1.25295				1.49279	2.06658				1.49279	1.39871
		1.49968	4.46661				1.49968	4.41326				1.49968	15.3656				1.49968	1.25272				1.49968	2.06495				1.49968	1.3983
		1.50661	4.45284				1.50661	4.40225				1.50661	15.3056				1.50661	1.25248				1.50661	2.06334				1.50661	1.39788
		1.51356	4.43913				1.51356	4.3913				1.51356	15.246				1.51356	1.25225				1.51356	2.06175				1.51356	1.39748
		1.52055	4.42549				1.52055	4.3804				1.52055	15.1866				1.52055	1.25202				1.52055	2.06016				1.52055	1.39707
		1.52757	4.41192				1.52757	4.36956				1.52757	15.1275				1.52757	1.25179				1.52757	2.05858				1.52757	1.39667
		1.53462	4.39841				1.53462	4.35878				1.53462	15.0686				1.53462	1.25157				1.53462	2.05701				1.53462	1.39627
		1.5417	4.38496				1.5417	4.34805				1.5417	15.0101				1.5417	1.25134				1.5417	2.05546				1.5417	1.39587
		1.54882	4.37159				1.54882	4.33738				1.54882	14.9518				1.54882	1.25112				1.54882	2.05391				1.54882	1.39548
		1.55597	4.35827				1.55597	4.32676				1.55597	14.8938				1.55597	1.2509				1.55597	2.05237				1.55597	1.39508
		1.56315	4.34502				1.56315	4.3162				1.56315	14.836				1.56315	1.25068				1.56315	2.05085				1.56315	1.3947
		1.57036	4.33184				1.57036	4.30569				1.57036	14.7785				1.57036	1.25046				1.57036	2.04933				1.57036	1.39431
		1.57761	4.31872				1.57761	4.29523				1.57761	14.7213				1.57761	1.25025				1.57761	2.04783				1.57761	1.39393
		1.58489	4.30566				1.58489	4.28483				1.58489	14.6644				1.58489	1.25003				1.58489	2.04633				1.58489	1.39355
		1.59221	4.29266				1.59221	4.27449				1.59221	14.6077				1.59221	1.24982				1.59221	2.04485				1.59221	1.39317
		1.59956	4.27973				1.59956	4.2642				1.59956	14.5513				1.59956	1.24961				1.59956	2.04338				1.59956	1.3928
		1.60694	4.26686				1.60694	4.25396				1.60694	14.4951				1.60694	1.2494				1.60694	2.04191				1.60694	1.39243
		1.61436	4.25405				1.61436	4.24377				1.61436	14.4392				1.61436	1.24919				1.61436	2.04046				1.61436	1.39206
		1.62181	4.24131				1.62181	4.23364				1.62181	14.3836				1.62181	1.24899				1.62181	2.03901				1.62181	1.3917
		1.6293	4.22863				1.6293	4.22356				1.6293	14.3283				1.6293	1.24878				1.6293	2.03758				1.6293	1.39134
		1.63682	4.21601				1.63682	4.21353				1.63682	14.2732				1.63682	1.24858				1.63682	2.03615				1.63682	1.39098
		1.64437	4.20345				1.64437	4.20356				1.64437	14.2183				1.64437	1.24838				1.64437	2.03474				1.64437	1.39062
		1.65196	4.19095				1.65196	4.19363				1.65196	14.1637				1.65196	1.24818				1.65196	2.03334				1.65196	1.39027
		1.65959	4.17851				1.65959	4.18376				1.65959	14.1094				1.65959	1.24798				1.65959	2.03194				1.65959	1.38992
		1.66725	4.16613				1.66725	4.17394				1.66725	14.0553				1.66725	1.24779				1.66725	2.03056				1.66725	1.38957
		1.67494	4.15381				1.67494	4.16418				1.67494	14.0015				1.67494	1.24759				1.67494	2.02918				1.67494	1.38922
		1.68267	4.14156				1.68267	4.15446				1.68267	13.9479				1.68267	1.2474				1.68267	2.02781				1.68267	1.38888
		1.69044	4.12936				1.69044	4.14479				1.69044	13.8946				1.69044	1.24721				1.69044	2.02646				1.69044	1.38854
		1.69824	4.11722				1.69824	4.13518				1.69824	13.8415				1.69824	1.24702				1.69824	2.02511				1.69824	1.3882
		1.70608	4.10514				1.70608	4.12561				1.70608	13.7887				1.70608	1.24683				1.70608	2.02377				1.70608	1.38787
		1.71396	4.09312				1.71396	4.1161				1.71396	13.7361				1.71396	1.24664				1.71396	2.02245				1.71396	1.38754
		1.72187	4.08116				1.72187	4.10663				1.72187	13.6837				1.72187	1.24646				1.72187	2.02113				1.72187	1.38721
		1.72982	4.06925				1.72982	4.09722				1.72982	13.6317				1.72982	1.24627				1.72982	2.01982				1.72982	1.38688
		1.7378	4.05741				1.7378	4.08785				1.7378	13.5798				1.7378	1.24609				1.7378	2.01852				1.7378	1.38656
		1.74582	4.04562				1.74582	4.07854				1.74582	13.5282				1.74582	1.24591				1.74582	2.01723				1.74582	1.38624
		1.75388	4.03389				1.75388	4.06927				1.75388	13.4768				1.75388	1.24573				1.75388	2.01594				1.75388	1.38592
		1.76198	4.02222				1.76198	4.06005				1.76198	13.4257				1.76198	1.24556				1.76198	2.01467				1.76198	1.3856
		1.77011	4.0106				1.77011	4.05088				1.77011	13.3748				1.77011	1.24538				1.77011	2.01341				1.77011	1.38529
		1.77828	3.99905				1.77828	4.04176				1.77828	13.3242				1.77828	1.24521				1.77828	2.01215				1.77828	1.38498
		1.78649	3.98754				1.78649	4.03269				1.78649	13.2738				1.78649	1.24503				1.78649	2.01091				1.78649	1.38467
		1.79473	3.9761				1.79473	4.02366				1.79473	13.2236				1.79473	1.24486				1.79473	2.00967				1.79473	1.38436
		1.80302	3.96471				1.80302	4.01468				1.80302	13.1737				1.80302	1.24469				1.80302	2.00845				1.80302	1.38406
		1.81134	3.95338				1.81134	4.00575				1.81134	13.124				1.81134	1.24452				1.81134	2.00723				1.81134	1.38376
		1.8197	3.9421				1.8197	3.99687				1.8197	13.0745				1.8197	1.24435				1.8197	2.00602				1.8197	1.38346
		1.8281	3.93088				1.8281	3.98804				1.8281	13.0253				1.8281	1.24419				1.8281	2.00482				1.8281	1.38316
		1.83654	3.91971				1.83654	3.97925				1.83654	12.9763				1.83654	1.24402				1.83654	2.00363				1.83654	1.38287
		1.84502	3.9086				1.84502	3.97051				1.84502	12.9275				1.84502	1.24386				1.84502	2.00244				1.84502	1.38258
		1.85353	3.89754				1.85353	3.96181				1.85353	12.8789				1.85353	1.2437				1.85353	2.00127				1.85353	1.38229
		1.86209	3.88653				1.86209	3.95316				1.86209	12.8306				1.86209	1.24354				1.86209	2.0001				1.86209	1.38201
		1.87068	3.87559				1.87068	3.94456				1.87068	12.7825				1.87068	1.24338				1.87068	1.99894				1.87068	1.38172
		1.87932	3.86469				1.87932	3.936				1.87932	12.7347				1.87932	1.24322				1.87932	1.9978				1.87932	1.38144
		1.88799	3.85385				1.88799	3.92749				1.88799	12.687				1.88799	1.24307				1.88799	1.99666				1.88799	1.38116
		1.89671	3.84306				1.89671	3.91902				1.89671	12.6396				1.89671	1.24291				1.89671	1.99552				1.89671	1.38089
		1.90546	3.83232				1.90546	3.9106				1.90546	12.5924				1.90546	1.24276				1.90546	1.9944				1.90546	1.38061
		1.91426	3.82164				1.91426	3.90222				1.91426	12.5455				1.91426	1.24261				1.91426	1.99329				1.91426	1.38034
		1.92309	3.81101				1.92309	3.89389				1.92309	12.4987				1.92309	1.24246				1.92309	1.99218				1.92309	1.38007
		1.93197	3.80044				1.93197	3.8856				1.93197	12.4522				1.93197	1.24231				1.93197	1.99108				1.93197	1.37981
		1.94089	3.78991				1.94089	3.87736				1.94089	12.4058				1.94089	1.24216				1.94089	1.98999				1.94089	1.37954
		1.94984	3.77944				1.94984	3.86916				1.94984	12.3598				1.94984	1.24202				1.94984	1.98891				1.94984	1.37928
		1.95884	3.76902				1.95884	3.86101				1.95884	12.3139				1.95884	1.24187				1.95884	1.98784				1.95884	1.37902
		1.96789	3.75865				1.96789	3.8529				1.96789	12.2682				1.96789	1.24173				1.96789	1.98677				1.96789	1.37876
		1.97697	3.74833				1.97697	3.84483				1.97697	12.2228				1.97697	1.24159				1.97697	1.98572				1.97697	1.37851
		1.98609	3.73807				1.98609	3.8368				1.98609	12.1775				1.98609	1.24145				1.98609	1.98467				1.98609	1.37825
		1.99526	3.72785				1.99526	3.82882				1.99526	12.1325				1.99526	1.24131				1.99526	1.98363				1.99526	1.378
		2.00447	3.71769				2.00447	3.82088				2.00447	12.0877				2.00447	1.24117				2.00447	1.98259				2.00447	1.37775
		2.01372	3.70757				2.01372	3.81299				2.01372	12.0431				2.01372	1.24103				2.01372	1.98157				2.01372	1.37751
		2.02302	3.69751				2.02302	3.80514				2.02302	11.9987				2.02302	1.2409				2.02302	1.98055				2.02302	1.37726
		2.03236	3.68749				2.03236	3.79732				2.03236	11.9545				2.03236	1.24076				2.03236	1.97954				2.03236	1.37702
		2.04174	3.67753				2.04174	3.78956				2.04174	11.9106				2.04174	1.24063				2.04174	1.97854				2.04174	1.37678
		2.05116	3.66761				2.05116	3.78183				2.05116	11.8668				2.05116	1.2405				2.05116	1.97755				2.05116	1.37655
		2.06063	3.65775				2.06063	3.77414				2.06063	11.8233				2.06063	1.24037				2.06063	1.97656				2.06063	1.37631
		2.07014	3.64793				2.07014	3.7665				2.07014	11.7799				2.07014	1.24024				2.07014	1.97559				2.07014	1.37608
		2.0797	3.63816				2.0797	3.7589				2.0797	11.7368				2.0797	1.24011				2.0797	1.97462				2.0797	1.37585
		2.0893	3.62845				2.0893	3.75134				2.0893	11.6938				2.0893	1.23999				2.0893	1.97366				2.0893	1.37562
		2.09894	3.61878				2.09894	3.74382				2.09894	11.6511				2.09894	1.23986				2.09894	1.9727				2.09894	1.37539
		2.10863	3.60915				2.10863	3.73634				2.10863	11.6085				2.10863	1.23974				2.10863	1.97175				2.10863	1.37517
		2.11836	3.59958				2.11836	3.7289				2.11836	11.5662				2.11836	1.23961				2.11836	1.97082				2.11836	1.37495
		2.12814	3.59005				2.12814	3.7215				2.12814	11.5241				2.12814	1.23949				2.12814	1.96988				2.12814	1.37473
		2.13796	3.58058				2.13796	3.71414				2.13796	11.4821				2.13796	1.23937				2.13796	1.96896				2.13796	1.37451
		2.14783	3.57115				2.14783	3.70683				2.14783	11.4404				2.14783	1.23925				2.14783	1.96804				2.14783	1.3743
		2.15774	3.56176				2.15774	3.69955				2.15774	11.3988				2.15774	1.23913				2.15774	1.96714				2.15774	1.37408
		2.1677	3.55243				2.1677	3.69231				2.1677	11.3575				2.1677	1.23902				2.1677	1.96623				2.1677	1.37387
		2.17771	3.54314				2.17771	3.68511				2.17771	11.3163				2.17771	1.2389				2.17771	1.96534				2.17771	1.37366
		2.18776	3.53389				2.18776	3.67795				2.18776	11.2754				2.18776	1.23879				2.18776	1.96445				2.18776	1.37346
		2.19786	3.5247				2.19786	3.67083				2.19786	11.2346				2.19786	1.23868				2.19786	1.96358				2.19786	1.37325
		2.208	3.51555				2.208	3.66375				2.208	11.194				2.208	1.23856				2.208	1.9627				2.208	1.37305
		2.2182	3.50644				2.2182	3.6567				2.2182	11.1537				2.2182	1.23845				2.2182	1.96184				2.2182	1.37285
		2.22844	3.49738				2.22844	3.6497				2.22844	11.1135				2.22844	1.23834				2.22844	1.96098				2.22844	1.37265
		2.23872	3.48837				2.23872	3.64273				2.23872	11.0735				2.23872	1.23824				2.23872	1.96013				2.23872	1.37245
		2.24905	3.4794				2.24905	3.6358				2.24905	11.0337				2.24905	1.23813				2.24905	1.95929				2.24905	1.37226
		2.25944	3.47048				2.25944	3.62891				2.25944	10.994				2.25944	1.23802				2.25944	1.95845				2.25944	1.37206
		2.26986	3.46161				2.26986	3.62206				2.26986	10.9546				2.26986	1.23792				2.26986	1.95763				2.26986	1.37187
		2.28034	3.45277				2.28034	3.61525				2.28034	10.9154				2.28034	1.23782				2.28034	1.95681				2.28034	1.37168
		2.29087	3.44399				2.29087	3.60847				2.29087	10.8763				2.29087	1.23771				2.29087	1.95599				2.29087	1.3715
		2.30144	3.43524				2.30144	3.60173				2.30144	10.8374				2.30144	1.23761				2.30144	1.95518				2.30144	1.37131
		2.31206	3.42654				2.31206	3.59503				2.31206	10.7987				2.31206	1.23751				2.31206	1.95438				2.31206	1.37113
		2.32274	3.41789				2.32274	3.58836				2.32274	10.7602				2.32274	1.23742				2.32274	1.95359				2.32274	1.37095
		2.33346	3.40928				2.33346	3.58173				2.33346	10.7219				2.33346	1.23732				2.33346	1.95281				2.33346	1.37077
		2.34423	3.40071				2.34423	3.57514				2.34423	10.6838				2.34423	1.23722				2.34423	1.95203				2.34423	1.3706
		2.35505	3.39219				2.35505	3.56858				2.35505	10.6458				2.35505	1.23713				2.35505	1.95126				2.35505	1.37042
		2.36592	3.3837				2.36592	3.56206				2.36592	10.608				2.36592	1.23703				2.36592	1.95049				2.36592	1.37025
		2.37684	3.37527				2.37684	3.55557				2.37684	10.5704				2.37684	1.23694				2.37684	1.94973				2.37684	1.37008
		2.38781	3.36687				2.38781	3.54913				2.38781	10.533				2.38781	1.23685				2.38781	1.94898				2.38781	1.36991
		2.39883	3.35852				2.39883	3.54271				2.39883	10.4957				2.39883	1.23676				2.39883	1.94824				2.39883	1.36974
		2.40991	3.35021				2.40991	3.53634				2.40991	10.4587				2.40991	1.23667				2.40991	1.9475				2.40991	1.36958
		2.42103	3.34194				2.42103	3.52999				2.42103	10.4218				2.42103	1.23658				2.42103	1.94677				2.42103	1.36941
		2.4322	3.33372				2.4322	3.52369				2.4322	10.3851				2.4322	1.23649				2.4322	1.94604				2.4322	1.36925
		2.44343	3.32554				2.44343	3.51741				2.44343	10.3485				2.44343	1.23641				2.44343	1.94533				2.44343	1.36909
		2.45471	3.31739				2.45471	3.51118				2.45471	10.3122				2.45471	1.23632				2.45471	1.94462				2.45471	1.36894
		2.46604	3.30929				2.46604	3.50497				2.46604	10.276				2.46604	1.23624				2.46604	1.94391				2.46604	1.36878
		2.47742	3.30124				2.47742	3.49881				2.47742	10.2399				2.47742	1.23615				2.47742	1.94321				2.47742	1.36863
		2.48886	3.29322				2.48886	3.49267				2.48886	10.2041				2.48886	1.23607				2.48886	1.94252				2.48886	1.36848
		2.50035	3.28524				2.50035	3.48657				2.50035	10.1684				2.50035	1.23599				2.50035	1.94184				2.50035	1.36833
		2.51189	3.27731				2.51189	3.48051				2.51189	10.1329				2.51189	1.23591				2.51189	1.94116				2.51189	1.36818
		2.52348	3.26941				2.52348	3.47448				2.52348	10.0976				2.52348	1.23583				2.52348	1.94049				2.52348	1.36803
		2.53513	3.26156				2.53513	3.46848				2.53513	10.0624				2.53513	1.23576				2.53513	1.93983				2.53513	1.36789
		2.54683	3.25375				2.54683	3.46251				2.54683	10.0274				2.54683	1.23568				2.54683	1.93917				2.54683	1.36774
		2.55859	3.24597				2.55859	3.45658				2.55859	9.99253				2.55859	1.23561				2.55859	1.93852				2.55859	1.3676
		2.5704	3.23824				2.5704	3.45068				2.5704	9.95785				2.5704	1.23553				2.5704	1.93787				2.5704	1.36747
		2.58226	3.23055				2.58226	3.44482				2.58226	9.92334				2.58226	1.23546				2.58226	1.93723				2.58226	1.36733
		2.59418	3.22289				2.59418	3.43899				2.59418	9.889				2.59418	1.23539				2.59418	1.9366				2.59418	1.36719
		2.60615	3.21528				2.60615	3.43319				2.60615	9.85482				2.60615	1.23532				2.60615	1.93598				2.60615	1.36706
		2.61818	3.2077				2.61818	3.42742				2.61818	9.8208				2.61818	1.23525				2.61818	1.93536				2.61818	1.36693
		2.63027	3.20017				2.63027	3.42169				2.63027	9.78695				2.63027	1.23518				2.63027	1.93474				2.63027	1.3668
		2.64241	3.19267				2.64241	3.41598				2.64241	9.75325				2.64241	1.23511				2.64241	1.93414				2.64241	1.36667
		2.65461	3.18521				2.65461	3.41031				2.65461	9.71972				2.65461	1.23504				2.65461	1.93354				2.65461	1.36655
		2.66686	3.17779				2.66686	3.40468				2.66686	9.68635				2.66686	1.23498				2.66686	1.93294				2.66686	1.36642
		2.67917	3.17041				2.67917	3.39907				2.67917	9.65314				2.67917	1.23491				2.67917	1.93236				2.67917	1.3663
		2.69153	3.16307				2.69153	3.39349				2.69153	9.62008				2.69153	1.23485				2.69153	1.93177				2.69153	1.36618
		2.70396	3.15576				2.70396	3.38795				2.70396	9.58719				2.70396	1.23479				2.70396	1.9312				2.70396	1.36606
		2.71644	3.14849				2.71644	3.38244				2.71644	9.55445				2.71644	1.23473				2.71644	1.93063				2.71644	1.36594
		2.72898	3.14126				2.72898	3.37696				2.72898	9.52187				2.72898	1.23467				2.72898	1.93007				2.72898	1.36583
		2.74157	3.13407				2.74157	3.37151				2.74157	9.48944				2.74157	1.23461				2.74157	1.92951				2.74157	1.36572
		2.75423	3.12692				2.75423	3.36609				2.75423	9.45717				2.75423	1.23455				2.75423	1.92896				2.75423	1.3656
		2.76694	3.1198				2.76694	3.3607				2.76694	9.42506				2.76694	1.23449				2.76694	1.92842				2.76694	1.36549
		2.77971	3.11272				2.77971	3.35534				2.77971	9.3931				2.77971	1.23444				2.77971	1.92788				2.77971	1.36539
		2.79254	3.10568				2.79254	3.35001				2.79254	9.36129				2.79254	1.23438				2.79254	1.92735				2.79254	1.36528
		2.80543	3.09867				2.80543	3.34471				2.80543	9.32963				2.80543	1.23433				2.80543	1.92682				2.80543	1.36518
		2.81838	3.0917				2.81838	3.33945				2.81838	9.29813				2.81838	1.23427				2.81838	1.9263				2.81838	1.36507
		2.83139	3.08477				2.83139	3.33421				2.83139	9.26678				2.83139	1.23422				2.83139	1.92579				2.83139	1.36497
		2.84446	3.07787				2.84446	3.329				2.84446	9.23557				2.84446	1.23417				2.84446	1.92528				2.84446	1.36487
		2.85759	3.07101				2.85759	3.32382				2.85759	9.20452				2.85759	1.23412				2.85759	1.92478				2.85759	1.36477
		2.87078	3.06419				2.87078	3.31867				2.87078	9.17362				2.87078	1.23407				2.87078	1.92428				2.87078	1.36468
		2.88403	3.0574				2.88403	3.31355				2.88403	9.14286				2.88403	1.23402				2.88403	1.92379				2.88403	1.36458
		2.89734	3.05064				2.89734	3.30846				2.89734	9.11225				2.89734	1.23398				2.89734	1.92331				2.89734	1.36449
		2.91072	3.04393				2.91072	3.3034				2.91072	9.08179				2.91072	1.23393				2.91072	1.92283				2.91072	1.3644
		2.92415	3.03724				2.92415	3.29837				2.92415	9.05148				2.92415	1.23389				2.92415	1.92236				2.92415	1.36431
		2.93765	3.0306				2.93765	3.29336				2.93765	9.02131				2.93765	1.23384				2.93765	1.92189				2.93765	1.36423
		2.95121	3.02398				2.95121	3.28839				2.95121	8.99129				2.95121	1.2338				2.95121	1.92143				2.95121	1.36414
		2.96483	3.01741				2.96483	3.28344				2.96483	8.96141				2.96483	1.23376				2.96483	1.92097				2.96483	1.36406
		2.97852	3.01086				2.97852	3.27852				2.97852	8.93168				2.97852	1.23372				2.97852	1.92053				2.97852	1.36397
		2.99226	3.00436				2.99226	3.27363				2.99226	8.90209				2.99226	1.23368				2.99226	1.92008				2.99226	1.36389
		3.00608	2.99788				3.00608	3.26877				3.00608	8.87264				3.00608	1.23364				3.00608	1.91965				3.00608	1.36381
		3.01995	2.99144				3.01995	3.26394				3.01995	8.84333				3.01995	1.2336				3.01995	1.91922				3.01995	1.36374
		3.03389	2.98504				3.03389	3.25913				3.03389	8.81417				3.03389	1.23357				3.03389	1.91879				3.03389	1.36366
		3.04789	2.97867				3.04789	3.25435				3.04789	8.78514				3.04789	1.23353				3.04789	1.91837				3.04789	1.36359
		3.06196	2.97233				3.06196	3.2496				3.06196	8.75626				3.06196	1.2335				3.06196	1.91796				3.06196	1.36352
		3.0761	2.96602				3.0761	3.24487				3.0761	8.72751				3.0761	1.23346				3.0761	1.91755				3.0761	1.36345
		3.0903	2.95975				3.0903	3.24018				3.0903	8.6989				3.0903	1.23343				3.0903	1.91715				3.0903	1.36338
		3.10456	2.95352				3.10456	3.23551				3.10456	8.67044				3.10456	1.2334				3.10456	1.91675				3.10456	1.36331
		3.11889	2.94731				3.11889	3.23086				3.11889	8.6421				3.11889	1.23337				3.11889	1.91636				3.11889	1.36325
		3.13329	2.94114				3.13329	3.22625				3.13329	8.61391				3.13329	1.23334				3.13329	1.91597				3.13329	1.36318
		3.14775	2.935				3.14775	3.22166				3.14775	8.58585				3.14775	1.23331				3.14775	1.9156				3.14775	1.36312
		3.16228	2.9289				3.16228	3.2171				3.16228	8.55793				3.16228	1.23328				3.16228	1.91522				3.16228	1.36306
		3.17687	2.92283				3.17687	3.21256				3.17687	8.53014				3.17687	1.23325				3.17687	1.91485				3.17687	1.363
		3.19154	2.91679				3.19154	3.20805				3.19154	8.50249				3.19154	1.23323				3.19154	1.91449				3.19154	1.36295
		3.20627	2.91078				3.20627	3.20356				3.20627	8.47497				3.20627	1.2332				3.20627	1.91413				3.20627	1.36289
		3.22107	2.9048				3.22107	3.1991				3.22107	8.44759				3.22107	1.23318				3.22107	1.91378				3.22107	1.36284
		3.23594	2.89886				3.23594	3.19467				3.23594	8.42033				3.23594	1.23316				3.23594	1.91344				3.23594	1.36278
		3.25087	2.89295				3.25087	3.19027				3.25087	8.39321				3.25087	1.23314				3.25087	1.9131				3.25087	1.36273
		3.26588	2.88707				3.26588	3.18588				3.26588	8.36622				3.26588	1.23312				3.26588	1.91276				3.26588	1.36269
		3.28095	2.88122				3.28095	3.18153				3.28095	8.33937				3.28095	1.2331				3.28095	1.91244				3.28095	1.36264
		3.2961	2.8754				3.2961	3.1772				3.2961	8.31264				3.2961	1.23308				3.2961	1.91211				3.2961	1.36259
		3.31131	2.86962				3.31131	3.17289				3.31131	8.28604				3.31131	1.23306				3.31131	1.9118				3.31131	1.36255
		3.3266	2.86387				3.3266	3.16861				3.3266	8.25957				3.3266	1.23304				3.3266	1.91148				3.3266	1.36251
		3.34195	2.85814				3.34195	3.16436				3.34195	8.23323				3.34195	1.23303				3.34195	1.91118				3.34195	1.36247
		3.35738	2.85245				3.35738	3.16013				3.35738	8.20702				3.35738	1.23301				3.35738	1.91088				3.35738	1.36243
		3.37287	2.84679				3.37287	3.15592				3.37287	8.18093				3.37287	1.233				3.37287	1.91058				3.37287	1.36239
		3.38844	2.84116				3.38844	3.15174				3.38844	8.15497				3.38844	1.23299				3.38844	1.91029				3.38844	1.36236
		3.40408	2.83556				3.40408	3.14758				3.40408	8.12914				3.40408	1.23298				3.40408	1.91001				3.40408	1.36232
		3.41979	2.82999				3.41979	3.14345				3.41979	8.10343				3.41979	1.23296				3.41979	1.90973				3.41979	1.36229
		3.43558	2.82445				3.43558	3.13934				3.43558	8.07785				3.43558	1.23296				3.43558	1.90946				3.43558	1.36226
		3.45144	2.81894				3.45144	3.13526				3.45144	8.0524				3.45144	1.23295				3.45144	1.90919				3.45144	1.36223
		3.46737	2.81346				3.46737	3.1312				3.46737	8.02706				3.46737	1.23294				3.46737	1.90893				3.46737	1.36221
		3.48337	2.80801				3.48337	3.12716				3.48337	8.00185				3.48337	1.23293				3.48337	1.90867				3.48337	1.36218
		3.49945	2.80259				3.49945	3.12315				3.49945	7.97677				3.49945	1.23293				3.49945	1.90842				3.49945	1.36216
		3.5156	2.7972				3.5156	3.11916				3.5156	7.9518				3.5156	1.23292				3.5156	1.90817				3.5156	1.36214
		3.53183	2.79184				3.53183	3.11519				3.53183	7.92696				3.53183	1.23292				3.53183	1.90793				3.53183	1.36212
		3.54813	2.78651				3.54813	3.11125				3.54813	7.90224				3.54813	1.23292				3.54813	1.9077				3.54813	1.3621
		3.56451	2.78121				3.56451	3.10733				3.56451	7.87764				3.56451	1.23291				3.56451	1.90747				3.56451	1.36208
		3.58096	2.77593				3.58096	3.10344				3.58096	7.85316				3.58096	1.23291				3.58096	1.90724				3.58096	1.36206
		3.59749	2.77069				3.59749	3.09956				3.59749	7.8288				3.59749	1.23291				3.59749	1.90703				3.59749	1.36205
		3.6141	2.76547				3.6141	3.09571				3.6141	7.80456				3.6141	1.23291				3.6141	1.90681				3.6141	1.36204
		3.63078	2.76029				3.63078	3.09188				3.63078	7.78044				3.63078	1.23292				3.63078	1.90661				3.63078	1.36203
		3.64754	2.75513				3.64754	3.08808				3.64754	7.75643				3.64754	1.23292				3.64754	1.9064				3.64754	1.36202
		3.66438	2.75				3.66438	3.0843				3.66438	7.73254				3.66438	1.23292				3.66438	1.90621				3.66438	1.36201
		3.68129	2.7449				3.68129	3.08054				3.68129	7.70877				3.68129	1.23293				3.68129	1.90602				3.68129	1.36201
		3.69828	2.73982				3.69828	3.0768				3.69828	7.68512				3.69828	1.23294				3.69828	1.90583				3.69828	1.362
		3.71535	2.73478				3.71535	3.07308				3.71535	7.66158				3.71535	1.23294				3.71535	1.90565				3.71535	1.362
		3.7325	2.72976				3.7325	3.06939				3.7325	7.63816				3.7325	1.23295				3.7325	1.90547				3.7325	1.362
		3.74973	2.72477				3.74973	3.06572				3.74973	7.61485				3.74973	1.23296				3.74973	1.9053				3.74973	1.362
		3.76704	2.71981				3.76704	3.06207				3.76704	7.59166				3.76704	1.23297				3.76704	1.90514				3.76704	1.36201
		3.78443	2.71487				3.78443	3.05844				3.78443	7.56858				3.78443	1.23298				3.78443	1.90498				3.78443	1.36201
		3.80189	2.70996				3.80189	3.05484				3.80189	7.54561				3.80189	1.233				3.80189	1.90483				3.80189	1.36202
		3.81944	2.70508				3.81944	3.05125				3.81944	7.52276				3.81944	1.23301				3.81944	1.90468				3.81944	1.36202
		3.83707	2.70023				3.83707	3.04769				3.83707	7.50002				3.83707	1.23302				3.83707	1.90454				3.83707	1.36203
		3.85478	2.6954				3.85478	3.04415				3.85478	7.47739				3.85478	1.23304				3.85478	1.9044				3.85478	1.36205
		3.87258	2.69061				3.87258	3.04063				3.87258	7.45487				3.87258	1.23306				3.87258	1.90427				3.87258	1.36206
		3.89045	2.68583				3.89045	3.03713				3.89045	7.43246				3.89045	1.23307				3.89045	1.90414				3.89045	1.36207
		3.90841	2.68109				3.90841	3.03365				3.90841	7.41016				3.90841	1.23309				3.90841	1.90402				3.90841	1.36209
		3.92645	2.67637				3.92645	3.03019				3.92645	7.38798				3.92645	1.23311				3.92645	1.9039				3.92645	1.36211
		3.94457	2.67168				3.94457	3.02675				3.94457	7.3659				3.94457	1.23313				3.94457	1.90379				3.94457	1.36213
		3.96278	2.66701				3.96278	3.02334				3.96278	7.34393				3.96278	1.23315				3.96278	1.90369				3.96278	1.36215
		3.98107	2.66237				3.98107	3.01994				3.98107	7.32207				3.98107	1.23318				3.98107	1.90359				3.98107	1.36217
		3.99945	2.65775				3.99945	3.01656				3.99945	7.30032				3.99945	1.2332				3.99945	1.90349				3.99945	1.3622
		4.01791	2.65317				4.01791	3.01321				4.01791	7.27867				4.01791	1.23322				4.01791	1.9034				4.01791	1.36222
		4.03645	2.6486				4.03645	3.00987				4.03645	7.25713				4.03645	1.23325				4.03645	1.90332				4.03645	1.36225
		4.05509	2.64407				4.05509	3.00656				4.05509	7.2357				4.05509	1.23328				4.05509	1.90324				4.05509	1.36228
		4.0738	2.63955				4.0738	3.00327				4.0738	7.21438				4.0738	1.23331				4.0738	1.90317				4.0738	1.36231
		4.09261	2.63507				4.09261	2.99999				4.09261	7.19315				4.09261	1.23333				4.09261	1.9031				4.09261	1.36234
		4.1115	2.63061				4.1115	2.99674				4.1115	7.17204				4.1115	1.23336				4.1115	1.90304				4.1115	1.36238
		4.13048	2.62617				4.13048	2.9935				4.13048	7.15103				4.13048	1.2334				4.13048	1.90298				4.13048	1.36242
		4.14954	2.62176				4.14954	2.99028				4.14954	7.13012				4.14954	1.23343				4.14954	1.90293				4.14954	1.36245
		4.16869	2.61738				4.16869	2.98709				4.16869	7.10932				4.16869	1.23346				4.16869	1.90289				4.16869	1.36249
		4.18794	2.61301				4.18794	2.98391				4.18794	7.08862				4.18794	1.23349				4.18794	1.90285				4.18794	1.36254
		4.20727	2.60868				4.20727	2.98075				4.20727	7.06802				4.20727	1.23353				4.20727	1.90281				4.20727	1.36258
		4.22669	2.60437				4.22669	2.97762				4.22669	7.04752				4.22669	1.23357				4.22669	1.90278				4.22669	1.36263
		4.2462	2.60008				4.2462	2.9745				4.2462	7.02713				4.2462	1.2336				4.2462	1.90276				4.2462	1.36267
		4.2658	2.59582				4.2658	2.9714				4.2658	7.00683				4.2658	1.23364				4.2658	1.90274				4.2658	1.36272
		4.28549	2.59158				4.28549	2.96832				4.28549	6.98664				4.28549	1.23368				4.28549	1.90272				4.28549	1.36277
		4.30527	2.58737				4.30527	2.96525				4.30527	6.96655				4.30527	1.23372				4.30527	1.90272				4.30527	1.36282
		4.32514	2.58318				4.32514	2.96221				4.32514	6.94656				4.32514	1.23376				4.32514	1.90271				4.32514	1.36288
		4.3451	2.57901				4.3451	2.95919				4.3451	6.92666				4.3451	1.23381				4.3451	1.90271				4.3451	1.36293
		4.36516	2.57487				4.36516	2.95618				4.36516	6.90687				4.36516	1.23385				4.36516	1.90272				4.36516	1.36299
		4.38531	2.57075				4.38531	2.95319				4.38531	6.88717				4.38531	1.2339				4.38531	1.90274				4.38531	1.36305
		4.40555	2.56666				4.40555	2.95022				4.40555	6.86758				4.40555	1.23394				4.40555	1.90276				4.40555	1.36311
		4.42588	2.56258				4.42588	2.94727				4.42588	6.84808				4.42588	1.23399				4.42588	1.90278				4.42588	1.36317
		4.44631	2.55854				4.44631	2.94434				4.44631	6.82868				4.44631	1.23404				4.44631	1.90281				4.44631	1.36324
		4.46684	2.55451				4.46684	2.94143				4.46684	6.80937				4.46684	1.23409				4.46684	1.90284				4.46684	1.3633
		4.48745	2.55051				4.48745	2.93853				4.48745	6.79016				4.48745	1.23414				4.48745	1.90288				4.48745	1.36337
		4.50817	2.54653				4.50817	2.93565				4.50817	6.77105				4.50817	1.23419				4.50817	1.90293				4.50817	1.36344
		4.52898	2.54258				4.52898	2.93279				4.52898	6.75203				4.52898	1.23424				4.52898	1.90298				4.52898	1.36351
		4.54988	2.53864				4.54988	2.92995				4.54988	6.7331				4.54988	1.23429				4.54988	1.90304				4.54988	1.36359
		4.57088	2.53473				4.57088	2.92712				4.57088	6.71428				4.57088	1.23435				4.57088	1.9031				4.57088	1.36366
		4.59198	2.53085				4.59198	2.92431				4.59198	6.69554				4.59198	1.23441				4.59198	1.90317				4.59198	1.36374
		4.61318	2.52698				4.61318	2.92152				4.61318	6.6769				4.61318	1.23446				4.61318	1.90324				4.61318	1.36382
		4.63447	2.52314				4.63447	2.91875				4.63447	6.65835				4.63447	1.23452				4.63447	1.90332				4.63447	1.3639
		4.65586	2.51932				4.65586	2.91599				4.65586	6.6399				4.65586	1.23458				4.65586	1.90341				4.65586	1.36398
		4.67735	2.51552				4.67735	2.91326				4.67735	6.62154				4.67735	1.23464				4.67735	1.9035				4.67735	1.36407
		4.69894	2.51175				4.69894	2.91053				4.69894	6.60327				4.69894	1.2347				4.69894	1.90359				4.69894	1.36415
		4.72063	2.50799				4.72063	2.90783				4.72063	6.58509				4.72063	1.23476				4.72063	1.90369				4.72063	1.36424
		4.74242	2.50426				4.74242	2.90514				4.74242	6.567				4.74242	1.23483				4.74242	1.9038				4.74242	1.36433
		4.76431	2.50055				4.76431	2.90247				4.76431	6.549				4.76431	1.23489				4.76431	1.90391				4.76431	1.36442
		4.7863	2.49686				4.7863	2.89982				4.7863	6.5311				4.7863	1.23496				4.7863	1.90403				4.7863	1.36452
		4.80839	2.4932				4.80839	2.89718				4.80839	6.51328				4.80839	1.23503				4.80839	1.90415				4.80839	1.36461
		4.83059	2.48955				4.83059	2.89456				4.83059	6.49555				4.83059	1.2351				4.83059	1.90428				4.83059	1.36471
		4.85289	2.48593				4.85289	2.89196				4.85289	6.47791				4.85289	1.23517				4.85289	1.90442				4.85289	1.36481
		4.87528	2.48233				4.87528	2.88937				4.87528	6.46036				4.87528	1.23524				4.87528	1.90456				4.87528	1.36491
		4.89779	2.47874				4.89779	2.8868				4.89779	6.4429				4.89779	1.23531				4.89779	1.9047				4.89779	1.36501
		4.9204	2.47518				4.9204	2.88425				4.9204	6.42553				4.9204	1.23538				4.9204	1.90485				4.9204	1.36512
		4.94311	2.47165				4.94311	2.88171				4.94311	6.40825				4.94311	1.23546				4.94311	1.90501				4.94311	1.36523
		4.96592	2.46813				4.96592	2.87919				4.96592	6.39105				4.96592	1.23553				4.96592	1.90517				4.96592	1.36533
		4.98884	2.46463				4.98884	2.87668				4.98884	6.37393				4.98884	1.23561				4.98884	1.90534				4.98884	1.36545
		5.01187	2.46115				5.01187	2.87419				5.01187	6.35691				5.01187	1.23569				5.01187	1.90552				5.01187	1.36556
		5.03501	2.4577				5.03501	2.87172				5.03501	6.33997				5.03501	1.23577				5.03501	1.9057				5.03501	1.36567
		5.05825	2.45426				5.05825	2.86926				5.05825	6.32312				5.05825	1.23585				5.05825	1.90588				5.05825	1.36579
		5.08159	2.45084				5.08159	2.86682				5.08159	6.30635				5.08159	1.23593				5.08159	1.90607				5.08159	1.36591
		5.10505	2.44745				5.10505	2.86439				5.10505	6.28966				5.10505	1.23601				5.10505	1.90627				5.10505	1.36603
		5.12861	2.44407				5.12861	2.86198				5.12861	6.27306				5.12861	1.2361				5.12861	1.90647				5.12861	1.36615
		5.15229	2.44072				5.15229	2.85959				5.15229	6.25655				5.15229	1.23618				5.15229	1.90668				5.15229	1.36628
		5.17607	2.43738				5.17607	2.85721				5.17607	6.24011				5.17607	1.23627				5.17607	1.90689				5.17607	1.3664
		5.19996	2.43407				5.19996	2.85484				5.19996	6.22376				5.19996	1.23636				5.19996	1.90711				5.19996	1.36653
		5.22396	2.43077				5.22396	2.8525				5.22396	6.2075				5.22396	1.23645				5.22396	1.90734				5.22396	1.36666
		5.24807	2.4275				5.24807	2.85016				5.24807	6.19131				5.24807	1.23654				5.24807	1.90757				5.24807	1.36679
		5.2723	2.42424				5.2723	2.84785				5.2723	6.17521				5.2723	1.23663				5.2723	1.90781				5.2723	1.36693
		5.29663	2.421				5.29663	2.84554				5.29663	6.15919				5.29663	1.23672				5.29663	1.90805				5.29663	1.36706
		5.32108	2.41779				5.32108	2.84325				5.32108	6.14325				5.32108	1.23682				5.32108	1.9083				5.32108	1.3672
		5.34564	2.41459				5.34564	2.84098				5.34564	6.12739				5.34564	1.23691				5.34564	1.90856				5.34564	1.36734
		5.37032	2.41141				5.37032	2.83872				5.37032	6.11161				5.37032	1.23701				5.37032	1.90882				5.37032	1.36749
		5.39511	2.40825				5.39511	2.83648				5.39511	6.09592				5.39511	1.23711				5.39511	1.90909				5.39511	1.36763
		5.42001	2.40511				5.42001	2.83425				5.42001	6.0803				5.42001	1.23721				5.42001	1.90936				5.42001	1.36778
		5.44503	2.40199				5.44503	2.83204				5.44503	6.06476				5.44503	1.23731				5.44503	1.90964				5.44503	1.36793
		5.47016	2.39888				5.47016	2.82984				5.47016	6.0493				5.47016	1.23741				5.47016	1.90992				5.47016	1.36808
		5.49541	2.3958				5.49541	2.82766				5.49541	6.03392				5.49541	1.23751				5.49541	1.91021				5.49541	1.36823
		5.52077	2.39273				5.52077	2.82549				5.52077	6.01862				5.52077	1.23762				5.52077	1.91051				5.52077	1.36839
		5.54626	2.38969				5.54626	2.82333				5.54626	6.00339				5.54626	1.23772				5.54626	1.91081				5.54626	1.36854
		5.57186	2.38666				5.57186	2.82119				5.57186	5.98824				5.57186	1.23783				5.57186	1.91112				5.57186	1.3687
		5.59758	2.38365				5.59758	2.81907				5.59758	5.97317				5.59758	1.23794				5.59758	1.91144				5.59758	1.36887
		5.62341	2.38065				5.62341	2.81696				5.62341	5.95818				5.62341	1.23805				5.62341	1.91176				5.62341	1.36903
		5.64937	2.37768				5.64937	2.81486				5.64937	5.94327				5.64937	1.23816				5.64937	1.91209				5.64937	1.3692
		5.67545	2.37472				5.67545	2.81277				5.67545	5.92842				5.67545	1.23828				5.67545	1.91242				5.67545	1.36936
		5.70164	2.37179				5.70164	2.81071				5.70164	5.91366				5.70164	1.23839				5.70164	1.91276				5.70164	1.36953
		5.72796	2.36887				5.72796	2.80865				5.72796	5.89897				5.72796	1.23851				5.72796	1.91311				5.72796	1.36971
		5.7544	2.36596				5.7544	2.80661				5.7544	5.88436				5.7544	1.23862				5.7544	1.91346				5.7544	1.36988
		5.78096	2.36308				5.78096	2.80458				5.78096	5.86982				5.78096	1.23874				5.78096	1.91382				5.78096	1.37006
		5.80764	2.36021				5.80764	2.80257				5.80764	5.85535				5.80764	1.23886				5.80764	1.91419				5.80764	1.37024
		5.83445	2.35736				5.83445	2.80057				5.83445	5.84096				5.83445	1.23898				5.83445	1.91456				5.83445	1.37042
		5.86138	2.35453				5.86138	2.79858				5.86138	5.82664				5.86138	1.23911				5.86138	1.91494				5.86138	1.3706
		5.88844	2.35172				5.88844	2.79661				5.88844	5.8124				5.88844	1.23923				5.88844	1.91532				5.88844	1.37079
		5.91562	2.34892				5.91562	2.79465				5.91562	5.79823				5.91562	1.23936				5.91562	1.91571				5.91562	1.37098
		5.94292	2.34614				5.94292	2.79271				5.94292	5.78413				5.94292	1.23948				5.94292	1.91611				5.94292	1.37117
		5.97035	2.34338				5.97035	2.79078				5.97035	5.77011				5.97035	1.23961				5.97035	1.91651				5.97035	1.37136
		5.99791	2.34063				5.99791	2.78886				5.99791	5.75615				5.99791	1.23974				5.99791	1.91692				5.99791	1.37156
		6.0256	2.3379				6.0256	2.78696				6.0256	5.74227				6.0256	1.23987				6.0256	1.91734				6.0256	1.37176
		6.05341	2.33519				6.05341	2.78507				6.05341	5.72846				6.05341	1.24001				6.05341	1.91776				6.05341	1.37196
		6.08135	2.3325				6.08135	2.78319				6.08135	5.71472				6.08135	1.24014				6.08135	1.91819				6.08135	1.37216
		6.10942	2.32982				6.10942	2.78133				6.10942	5.70105				6.10942	1.24028				6.10942	1.91863				6.10942	1.37236
		6.13762	2.32716				6.13762	2.77947				6.13762	5.68745				6.13762	1.24042				6.13762	1.91907				6.13762	1.37257
		6.16595	2.32451				6.16595	2.77764				6.16595	5.67392				6.16595	1.24055				6.16595	1.91952				6.16595	1.37278
		6.19441	2.32188				6.19441	2.77581				6.19441	5.66046				6.19441	1.2407				6.19441	1.91997				6.19441	1.37299
		6.223	2.31927				6.223	2.774				6.223	5.64707				6.223	1.24084				6.223	1.92044				6.223	1.37321
		6.25173	2.31667				6.25173	2.7722				6.25173	5.63375				6.25173	1.24098				6.25173	1.92091				6.25173	1.37342
		6.28058	2.31409				6.28058	2.77042				6.28058	5.6205				6.28058	1.24113				6.28058	1.92138				6.28058	1.37364
		6.30957	2.31153				6.30957	2.76864				6.30957	5.60731				6.30957	1.24127				6.30957	1.92187				6.30957	1.37387
		6.3387	2.30898				6.3387	2.76688				6.3387	5.5942				6.3387	1.24142				6.3387	1.92236				6.3387	1.37409
		6.36796	2.30645				6.36796	2.76514				6.36796	5.58115				6.36796	1.24157				6.36796	1.92285				6.36796	1.37432
		6.39735	2.30393				6.39735	2.7634				6.39735	5.56817				6.39735	1.24172				6.39735	1.92336				6.39735	1.37455
		6.42688	2.30143				6.42688	2.76168				6.42688	5.55525				6.42688	1.24188				6.42688	1.92387				6.42688	1.37478
		6.45654	2.29895				6.45654	2.75997				6.45654	5.5424				6.45654	1.24203				6.45654	1.92439				6.45654	1.37501
		6.48634	2.29648				6.48634	2.75828				6.48634	5.52962				6.48634	1.24219				6.48634	1.92491				6.48634	1.37525
		6.51628	2.29403				6.51628	2.75659				6.51628	5.51691				6.51628	1.24235				6.51628	1.92544				6.51628	1.37549
		6.54636	2.29159				6.54636	2.75492				6.54636	5.50426				6.54636	1.24251				6.54636	1.92598				6.54636	1.37573
		6.57658	2.28917				6.57658	2.75327				6.57658	5.49167				6.57658	1.24267				6.57658	1.92653				6.57658	1.37598
		6.60693	2.28676				6.60693	2.75162				6.60693	5.47916				6.60693	1.24283				6.60693	1.92708				6.60693	1.37623
		6.63743	2.28437				6.63743	2.74999				6.63743	5.4667				6.63743	1.24299				6.63743	1.92764				6.63743	1.37648
		6.66807	2.28199				6.66807	2.74837				6.66807	5.45431				6.66807	1.24316				6.66807	1.92821				6.66807	1.37673
		6.69885	2.27963				6.69885	2.74676				6.69885	5.44199				6.69885	1.24333				6.69885	1.92879				6.69885	1.37698
		6.72977	2.27728				6.72977	2.74516				6.72977	5.42973				6.72977	1.2435				6.72977	1.92937				6.72977	1.37724
		6.76083	2.27495				6.76083	2.74358				6.76083	5.41753				6.76083	1.24367				6.76083	1.92996				6.76083	1.3775
		6.79204	2.27263				6.79204	2.74201				6.79204	5.40539				6.79204	1.24384				6.79204	1.93056				6.79204	1.37777
		6.82339	2.27033				6.82339	2.74045				6.82339	5.39332				6.82339	1.24402				6.82339	1.93116				6.82339	1.37803
		6.85488	2.26804				6.85488	2.7389				6.85488	5.38131				6.85488	1.2442				6.85488	1.93178				6.85488	1.3783
		6.88652	2.26577				6.88652	2.73736				6.88652	5.36937				6.88652	1.24437				6.88652	1.9324				6.88652	1.37858
		6.91831	2.26351				6.91831	2.73584				6.91831	5.35748				6.91831	1.24455				6.91831	1.93302				6.91831	1.37885
		6.95024	2.26126				6.95024	2.73433				6.95024	5.34566				6.95024	1.24474				6.95024	1.93366				6.95024	1.37913
		6.98232	2.25903				6.98232	2.73283				6.98232	5.3339				6.98232	1.24492				6.98232	1.9343				6.98232	1.37941
		7.01455	2.25682				7.01455	2.73134				7.01455	5.3222				7.01455	1.24511				7.01455	1.93495				7.01455	1.37969
		7.04693	2.25461				7.04693	2.72987				7.04693	5.31056				7.04693	1.24529				7.04693	1.93561				7.04693	1.37998
		7.07946	2.25243				7.07946	2.7284				7.07946	5.29898				7.07946	1.24548				7.07946	1.93628				7.07946	1.38027
		7.11214	2.25025				7.11214	2.72695				7.11214	5.28746				7.11214	1.24567				7.11214	1.93695				7.11214	1.38056
		7.14496	2.24809				7.14496	2.72551				7.14496	5.27601				7.14496	1.24587				7.14496	1.93763				7.14496	1.38086
		7.17794	2.24595				7.17794	2.72408				7.17794	5.26461				7.17794	1.24606				7.17794	1.93832				7.17794	1.38115
		7.21107	2.24382				7.21107	2.72267				7.21107	5.25327				7.21107	1.24626				7.21107	1.93902				7.21107	1.38145
		7.24436	2.2417				7.24436	2.72126				7.24436	5.24199				7.24436	1.24646				7.24436	1.93973				7.24436	1.38176
		7.2778	2.2396				7.2778	2.71987				7.2778	5.23077				7.2778	1.24666				7.2778	1.94044				7.2778	1.38207
		7.31139	2.2375				7.31139	2.71849				7.31139	5.2196				7.31139	1.24686				7.31139	1.94116				7.31139	1.38238
		7.34514	2.23543				7.34514	2.71712				7.34514	5.2085				7.34514	1.24706				7.34514	1.94189				7.34514	1.38269
		7.37904	2.23336				7.37904	2.71576				7.37904	5.19745				7.37904	1.24727				7.37904	1.94263				7.37904	1.383
		7.4131	2.23131				7.4131	2.71441				7.4131	5.18647				7.4131	1.24748				7.4131	1.94338				7.4131	1.38332
		7.44732	2.22928				7.44732	2.71308				7.44732	5.17553				7.44732	1.24769				7.44732	1.94413				7.44732	1.38365
		7.4817	2.22725				7.4817	2.71175				7.4817	5.16466				7.4817	1.2479				7.4817	1.9449				7.4817	1.38397
		7.51623	2.22524				7.51623	2.71044				7.51623	5.15384				7.51623	1.24811				7.51623	1.94567				7.51623	1.3843
		7.55092	2.22325				7.55092	2.70914				7.55092	5.14308				7.55092	1.24833				7.55092	1.94645				7.55092	1.38463
		7.58578	2.22126				7.58578	2.70785				7.58578	5.13238				7.58578	1.24855				7.58578	1.94724				7.58578	1.38497
		7.62079	2.21929				7.62079	2.70657				7.62079	5.12173				7.62079	1.24877				7.62079	1.94804				7.62079	1.38531
		7.65597	2.21733				7.65597	2.7053				7.65597	5.11114				7.65597	1.24899				7.65597	1.94885				7.65597	1.38565
		7.6913	2.21539				7.6913	2.70405				7.6913	5.1006				7.6913	1.24922				7.6913	1.94966				7.6913	1.38599
		7.72681	2.21346				7.72681	2.7028				7.72681	5.09012				7.72681	1.24944				7.72681	1.95049				7.72681	1.38634
		7.76247	2.21154				7.76247	2.70157				7.76247	5.07969				7.76247	1.24967				7.76247	1.95132				7.76247	1.38669
		7.7983	2.20963				7.7983	2.70035				7.7983	5.06932				7.7983	1.2499				7.7983	1.95216				7.7983	1.38705
		7.8343	2.20773				7.8343	2.69914				7.8343	5.059				7.8343	1.25013				7.8343	1.95301				7.8343	1.38741
		7.87046	2.20585				7.87046	2.69794				7.87046	5.04874				7.87046	1.25037				7.87046	1.95387				7.87046	1.38777
		7.90679	2.20398				7.90679	2.69675				7.90679	5.03853				7.90679	1.25061				7.90679	1.95474				7.90679	1.38813
		7.94328	2.20212				7.94328	2.69557				7.94328	5.02837				7.94328	1.25084				7.94328	1.95562				7.94328	1.3885
		7.97995	2.20028				7.97995	2.69441				7.97995	5.01827				7.97995	1.25109				7.97995	1.95651				7.97995	1.38887
		8.01678	2.19845				8.01678	2.69325				8.01678	5.00822				8.01678	1.25133				8.01678	1.95741				8.01678	1.38925
		8.05378	2.19663				8.05378	2.69211				8.05378	4.99822				8.05378	1.25158				8.05378	1.95831				8.05378	1.38963
		8.09096	2.19482				8.09096	2.69098				8.09096	4.98827				8.09096	1.25182				8.09096	1.95923				8.09096	1.39001
		8.12831	2.19302				8.12831	2.68986				8.12831	4.97838				8.12831	1.25207				8.12831	1.96016				8.12831	1.3904
		8.16582	2.19124				8.16582	2.68874				8.16582	4.96854				8.16582	1.25233				8.16582	1.96109				8.16582	1.39079
		8.20352	2.18947				8.20352	2.68764				8.20352	4.95875				8.20352	1.25258				8.20352	1.96204				8.20352	1.39118
		8.24138	2.1877				8.24138	2.68656				8.24138	4.94901				8.24138	1.25284				8.24138	1.96299				8.24138	1.39158
		8.27942	2.18596				8.27942	2.68548				8.27942	4.93933				8.27942	1.2531				8.27942	1.96396				8.27942	1.39198
		8.31764	2.18422				8.31764	2.68441				8.31764	4.92969				8.31764	1.25336				8.31764	1.96493				8.31764	1.39238
		8.35603	2.18249				8.35603	2.68335				8.35603	4.92011				8.35603	1.25362				8.35603	1.96592				8.35603	1.39279
		8.3946	2.18078				8.3946	2.68231				8.3946	4.91057				8.3946	1.25389				8.3946	1.96691				8.3946	1.3932
		8.43335	2.17908				8.43335	2.68128				8.43335	4.90109				8.43335	1.25416				8.43335	1.96792				8.43335	1.39362
		8.47227	2.17739				8.47227	2.68025				8.47227	4.89166				8.47227	1.25443				8.47227	1.96893				8.47227	1.39404
		8.51138	2.17571				8.51138	2.67924				8.51138	4.88227				8.51138	1.2547				8.51138	1.96996				8.51138	1.39446
		8.55067	2.17404				8.55067	2.67824				8.55067	4.87294				8.55067	1.25498				8.55067	1.97099				8.55067	1.39489
		8.59014	2.17238				8.59014	2.67725				8.59014	4.86365				8.59014	1.25526				8.59014	1.97204				8.59014	1.39532
		8.62979	2.17074				8.62979	2.67627				8.62979	4.85441				8.62979	1.25554				8.62979	1.9731				8.62979	1.39575
		8.66962	2.16911				8.66962	2.6753				8.66962	4.84523				8.66962	1.25582				8.66962	1.97416				8.66962	1.39619
		8.70964	2.16748				8.70964	2.67434				8.70964	4.83609				8.70964	1.25611				8.70964	1.97524				8.70964	1.39663
		8.74984	2.16587				8.74984	2.67339				8.74984	4.82699				8.74984	1.25639				8.74984	1.97633				8.74984	1.39708
		8.79023	2.16427				8.79023	2.67245				8.79023	4.81795				8.79023	1.25668				8.79023	1.97743				8.79023	1.39753
		8.8308	2.16268				8.8308	2.67153				8.8308	4.80895				8.8308	1.25698				8.8308	1.97854				8.8308	1.39799
		8.87156	2.1611				8.87156	2.67061				8.87156	4.80001				8.87156	1.25727				8.87156	1.97966				8.87156	1.39845
		8.91251	2.15953				8.91251	2.6697				8.91251	4.7911				8.91251	1.25757				8.91251	1.9808				8.91251	1.39891
		8.95365	2.15798				8.95365	2.66881				8.95365	4.78225				8.95365	1.25787				8.95365	1.98194				8.95365	1.39938
		8.99498	2.15643				8.99498	2.66793				8.99498	4.77344				8.99498	1.25818				8.99498	1.9831				8.99498	1.39985
		9.03649	2.15489				9.03649	2.66705				9.03649	4.76468				9.03649	1.25848				9.03649	1.98426				9.03649	1.40032
		9.07821	2.15337				9.07821	2.66619				9.07821	4.75597				9.07821	1.25879				9.07821	1.98544				9.07821	1.4008
		9.12011	2.15185				9.12011	2.66534				9.12011	4.7473				9.12011	1.2591				9.12011	1.98663				9.12011	1.40129
[truncated: 1,020 more rows]

## Sheet: Table 1.
DBS Kd		Cy3 – BHQ-1 (Position 1/Adjacent)					FAM(+T) – BHQ-1 (Position 1)					Cy3 – BHQ-1 (Term.)					Cy3 – BHQ-1 (Int.)					Cy3 – BHQ-1 (Position 3)						MAB Kd		Cy3 – BHQ-1					Cy3 – Dab					FAM – BHQ-1					FAM – Dab
		[Dop] (μM)	R1	R2	R3		[Dop] (μM)	R1	R2	R3		[Dop] (μM)	R1	R2	R3		[Dop] (μM)	R1	R2	R3		[Dop] (μM)	R1	R2	R3					[Dop] (μM)	R1	R2	R3		[Dop] (μM)	R1	R2	R3		[Dop] (μM)	R1	R2	R3		[Dop] (μM)	R1	R2	R3
		0	9044	9295	9615		0	19629	21022	20015		0	7751	7693	7339		0	9328	9591	9364		0	15198	14809	14296					0	8176	8001	8039		0	6277	6741	6477		0	8619	9027	9418		0	11042	12218	12406
		1	9489	9401	9496		1	25107	25175	23557		1	7887	7797	7827		1	9947	10162	10080		1	17189	16503	15797					1	7759	7469	7756		1	7098	7171	6998		1	6950	7410	7169		1	9918	10489	10411
		2	10074	9722	9795		2	29157	27569	27292		2	8038	7791	7917		2	9553	10207	10289		2	17904	16846	17175					2	7911	8137	7739		2	5817	6833	7207		2	5959	6108	6252		2	8495	8922	11005
		5	9938	7764	9788		5	32401	32428	32025		5	8331	8633	8106		5	11493	12352	11858		5	18992	19625	18388					5	7498	7758	7624		5	7032	7151	6689		5	4555	4857	4731		5	7517	8571	8592
		10	10355	10446	10341		10	37067	36885	37142		10	8748	8487	8743		10	13562	14221	13579		10	19363	18976	19101					10	7271	7345	6916		10	6619	6476	6409		10	3672	3743	3682		10	6485	7146	7143
		20	11689	10991	10841		20	41507	41246	41623		20	9700	9918	9400		20	15496	15993	16007		20	19474	19252	19054					20	6406	6764	6741		20	5600	5851	5347		20	3226	3016	3022		20	6435	5978	6435
		50	13092	12470	12467		50	44111	44472	43148		50	11439	11950	11254		50	19832	20600	20396		50	20529	20212	19714					50	6075	5992	6004		50	5861	5582	5610		50	2442	2387	2447		50	6037	5824	5879
		100	14997	15080	16537		100	48757	45529	47324		100	14255	13989	14161		100	23614	24459	24968		100	20702	20886	19742					100	5203	5522	5342		100	5007	5251	5012		100	2195	2217	2273		100	5100	6294	5636
		200	19347	20239	20283		200	45884	46614	46095		200	17013	17481	18201		200	25371	26024	25366		200	20082	20394	20945					200	4890	4800	4512		200	3967	4079	4315		200	2059	2092	2101		200	5096	5241	6190
		500	23609	22899	23858		500	45148	43974	42577		500	20502	19821	18698		500	26563	26237	26095		500	20097	20923	19985					500	4253	4226	3857		500	2690	3016	2808		500	1763	1708	1714		500	4271	4047	4306
		1000	26287	26918	26663		1000	39998	42155	38560		1000	23167	22084	20223		1000	24748	25442	25305		1000	19517	20055	19134					1000	3765	3448	3235		1000	1592	1540	1126		1000	1460	1506	1411		1000	3158	3412	3124
		2000	27012	27065	26279		2000	32224	32652	30576		2000	19720	21101	19249		2000	22483	23527	22996		2000	17525	19011	16891					2000	2342	2363	2223		2000	718	643	629		2000	1113	1135	927		2000	2076	2281	1922
DBS τ		Cy3 – BHQ-1 (Position 1/Adjacent)					FAM(+T) – BHQ-1 (Position 1)					Cy3 – BHQ-1 (Term.)					Cy3 – BHQ-1 (Int.)					Cy3 – BHQ-1 (Position 3)						MAB τ		Cy3 – BHQ-1					Cy3 – Dab					FAM – BHQ-1					FAM – Dab
		Time (s)	R1	R2	R3		Time (s)	R1	R2	R3		Time (s)	R1	R2	R3		Time (s)	R1	R2	R3		Time (s)	R1	R2	R3					Time (s)	R1	R2	R3		Time (s)	R1	R2	R3		Time (s)	R1	R2	R3		Time (s)	R1	R2	R3
		0	2943.6	3052.2	2958.4		0	22158	22396.2	21652		0	2556.2	2581.6	2517		0	3750.2	3794.8	3853		0	5855.8	5915.4	5874					0	3422.2	3510.6	3336.8		0	2698.4	2527.8	2543.8		0	8326.6	7952.6	8697.4		0	11395.6	11329.4	11661
		3.654	2961.8	3077.8	2999		3.679	22315.2	22701	21901		7.02	2568.6	2579.8	2536.6		7.016	3834.8	3837	3925.6		4.007	6052.6	6088	6105.2					6.018	3295.8	3389.8	3165.4		3.67	2605.4	2423.4	2452.8		3.619	8230	7947.8	8399.8		3.638	11278.2	11089.2	11441.2
		6.518	2976	3084.2	2991.8		6.523	22499.6	22984.6	22011.2		14.037	2605.6	2603.4	2545.8		14.04	3866.6	3897.6	3970.4		8.03	6203.2	6277.8	6267.8					12.035	3295.4	3416.6	3170.6		6.566	2655.2	2406.4	2452		6.497	8202.2	7917	8601.6		6.505	11250.4	11114.8	11402.6
		9.378	3001	3106.4	3022.2		9.388	22587.6	23002.8	22122.8		21.058	2605	2603.2	2563.6		21.062	3858.8	3937.6	4015.8		12.046	6339.4	6419.2	6395.8					18.052	3290.2	3419	3153.4		9.461	2619.8	2404.2	2425.4		9.367	8099.2	7878.4	8580.6		9.384	11121.2	11104.6	11348.4
		12.239	3008.8	3114.6	3034.4		12.226	22758.6	23129.6	22262.4		28.075	2611.8	2606.6	2564.8		28.076	3916	3932	4049.8		16.054	6407.2	6498	6467.2					24.074	3240.2	3417.6	3100.4		12.318	2606.6	2375.8	2408		12.234	8061.2	7805.8	8545.2		12.268	11119.6	11064.4	11282.4
		15.117	3024.2	3149.4	3021.2		15.089	22689.8	23190.4	22398.4		35.089	2622	2609.6	2564.4		35.092	3947.2	3998.8	4092.4		20.065	6459.2	6475.4	6527.2					30.088	3273	3374	3080		15.17	2598.4	2355.2	2387		15.091	8023.6	7772	8563.6		15.164	11033.2	11118.4	11290.2
		17.973	3051.4	3132.6	3047		17.957	22836.8	23363.4	22550.2		42.099	2609	2621.2	2589.6		42.102	3979.4	4013.2	4112.2		24.083	6554	6528.2	6543.8					36.103	3251.2	3392.2	3078.2		18.044	2589.6	2336.2	2358.6		17.95	8006.4	7770.4	8580.6		18.044	11048	11022.8	11203.8
		20.817	3036.8	3147.6	3024.6		20.825	22936.4	23556.4	22680.6		49.102	2634.2	2629	2602.8		49.122	4033	4045	4131		28.097	6570.6	6584.4	6581					42.11	3262.2	3381.8	3016.4		20.948	2599.8	2352	2352		20.805	7991	7710.4	8536		20.914	11045.8	11059.8	11172.6
		23.715	3049.4	3166	3045		23.679	23093.8	23693.2	22762.2		56.123	2629.4	2635.6	2603.6		56.141	4060.2	4080.2	4169.4		32.11	6575.4	6615.4	6584.8					48.124	3204.4	3296.8	3049.8		23.812	2607	2355	2335.2		23.654	7942	7698.2	8531.6		23.79	11012.4	11036	11208.6
		26.589	3066	3165.6	3041.2		26.525	23161.2	23716.8	22896		63.136	2653.2	2643	2620.8		63.159	4097.6	4115	4179.8		36.122	6596.6	6559.8	6665					54.12	3184	3311.2	2990.4		26.711	2596.8	2329.8	2341.8		26.498	7933.6	7658.4	8515.8		26.675	11007.4	11023.6	11181.2
		29.455	3053.4	3175	3056.8		29.382	23177.4	23914	22967.6		70.153	2645.8	2673	2619.4		70.165	4137.6	4145	4213.8		40.128	6599.4	6617.8	6644.4					60.12	3180.6	3226.4	2977		29.603	2589.6	2332.6	2332		29.367	7906.2	7616.4	8464		29.541	10994.2	10975.6	11123.2
		32.322	3073.6	3157	3049		32.217	23232.6	24037.2	22995.2		77.166	2659	2672.4	2618.8		77.187	4143.2	4184.8	4242.8		44.138	6644	6585.4	6619.8					66.125	3185	3182.2	2939.6		32.466	2569.6	2326	2328		32.21	7854.6	7610.4	8445.4		32.431	10956.6	11018.2	11064.8
		35.197	3066	3177.8	3040.4		35.069	23487.4	24007.8	23193.6		84.173	2653.2	2678.6	2638		84.202	4178.8	4200.4	4261.8		48.151	6612.2	6536.2	6652.2					72.126	3141.6	3155.8	2910.2		35.387	2561.8	2317.2	2349		35.083	7843.4	7587	8381.6		35.33	10907.2	10940	10995.8
		38.109	3080.6	3174	3034.4		37.913	23385.6	24091.8	23248.2		91.184	2681.8	2694.2	2625.2		91.212	4203	4240.8	4288.8		52.172	6628.4	6544	6650					78.132	3138.8	3141.6	2925.4		38.261	2571.6	2302.2	2334.8		37.946	7826	7626.4	8358.6		38.193	10939	10965.6	11043.4
		40.985	3062	3174.4	3046.8		40.753	23508	24287.2	23400.4		98.202	2675.8	2699.6	2658.6		98.228	4251.2	4276	4336.4		56.188	6615	6568.8	6669.6					84.133	3107.2	3121.4	2901		41.142	2568	2277.8	2310.4		40.777	7783.6	7613	8375.2		41.09	10857.4	10935.2	11015.8
		43.851	3080.4	3179	3068		43.596	23609.8	24455.4	23524.4		105.212	2700.8	2704.4	2655.4		105.24	4266.4	4291	4363.2		60.209	6627.2	6579.8	6665.6					90.151	3105.4	3109.6	2831.8		44.018	2558.2	2279.4	2332.4		43.649	7760.4	7597.4	8316.2		43.987	10874.8	10868.4	11025.6
		46.733	3087.6	3180.2	3040.8		46.431	23666.8	24427.8	23563.4		112.227	2703.8	2712.2	2669.2		112.245	4298.6	4331.6	4392.2		64.227	6643.2	6571.2	6660.8					96.177	3036.4	3114.6	2845.2		46.916	2518	2291	2316.2		46.537	7742.8	7631.8	8358.4		46.856	10911	10889	11022.4
		49.61	3100	3197.6	3041.8		49.299	23921.4	24574	23591		119.247	2704.8	2710.6	2663.4		119.265	4311.2	4350	4403.6		68.243	6611.4	6587.2	6650					102.179	3084.8	3101	2844		49.808	2540.6	2278.2	2301.4		49.429	7743	7634.6	8329.4		49.728	10946.6	10906.6	10988.2
		52.458	3101.8	3197.4	3046		52.163	24098.6	24552.4	23684.8		126.256	2707	2735.6	2668		126.278	4334.6	4373.6	4414.6		72.264	6634.2	6563	6662.2					108.203	3063.2	3062.6	2797.8		52.691	2515.2	2274.8	2299.2		52.293	7708.2	7603.2	8317		52.599	10915	10825.2	10982.8
		55.346	3084	3196.4	3053.6		54.999	24204.8	24763.6	23825.2		133.273	2705.8	2738.2	2676.4		133.29	4381.8	4399.6	4454.8		76.281	6641	6590.6	6697					114.224	3059	3052.4	2804.2		55.569	2503.8	2270	2295.6		55.158	7696	7569.8	8337		55.487	10853.4	10876.8	10970.4
		58.194	3086	3200.4	3064		57.842	24102.2	24830.4	23910.6		140.293	2719.2	2732.4	2683.8		140.315	4390.4	4448.6	4473.8		80.3	6632.2	6555.2	6669.4					120.239	3032.4	3100.6	2786		58.438	2504	2266.6	2268.8		58.04	7655.8	7571	8239.8		58.365	10865.8	10824.6	10906.6
		61.081	3087	3211.2	3065.4		60.674	24316.4	24942.4	23907.8		147.304	2721.6	2729	2682.8		147.333	4435	4464.6	4507		84.327	6582.6	6602.4	6670.6					126.261	3069.8	3073.6	2793.4		61.294	2471.2	2273.4	2286.8		60.879	7669.6	7546.6	8246.8		61.254	10873	10795.6	10952
		63.941	3076.6	3195.4	3066.8		63.515	24375.4	25006.2	24043.4		154.32	2725	2762	2697.6		154.345	4459.2	4485.2	4509.4		88.347	6616	6639.2	6678.4					132.281	3071.6	3029.8	2785.2		64.162	2483.8	2266.2	2278.2		63.72	7677	7557.2	8256.6		64.127	10845.4	10756.4	10973.4
		66.824	3083.4	3198.6	3069.6		66.444	24628.6	25166.4	24116.4		161.336	2742.6	2757	2704		161.365	4494.2	4500.6	4528.6		92.355	6648.8	6629.6	6694					138.287	3050.4	3047.4	2740		67.008	2481	2261.2	2266		66.59	7671.8	7570.4	8263.4		66.979	10882.8	10788.6	10951.8
		69.705	3088	3197.2	3071.8		69.344	24625.2	25260.4	24176		168.344	2744.2	2754.4	2710.8		168.386	4499.8	4545.6	4561.2		96.363	6638.8	6728.2	6656					144.302	3053.2	3020	2710.2		69.881	2470.4	2264.8	2264.4		69.468	7637.8	7561.2	8227		69.872	10837	10804.4	10893
		72.588	3086.6	3218.4	3077		72.22	24626.6	25316.4	24280		175.36	2752.4	2771.6	2730.2		175.394	4523.4	4564.6	4566.8		100.378	6662.2	6692.4	6676.2					150.312	3084.4	3058.8	2739.6		72.768	2469.6	2276.8	2267.2		72.323	7644.6	7532.8	8250.4		72.744	10849.4	10809.6	10897.6
		75.476	3093.6	3195.8	3081.8		75.081	24863.8	25399.4	24400		182.381	2751.4	2775.4	2727.4		182.41	4536	4570.6	4603.2		104.401	6646.4	6668.6	6639.8					156.319	3044	3038	2722.4		75.716	2462.8	2260.8	2263.2		75.173	7677.6	7567.4	8226.8		75.603	10838.8	10778.8	10866.6
		78.389	3080	3206	3078.6		77.951	24788.8	25484.8	24434.4		189.4	2744.4	2791.2	2726.8		189.42	4585.4	4610.4	4639.6		108.416	6648.6	6652.6	6657					162.333	3066.6	2962.2	2696		78.587	2465.4	2269.6	2255.8		78.032	7620.2	7508.4	8245.6		78.569	10826.4	10753.8	10935.6
		81.274	3098.2	3212.2	3087.8		80.825	24870.2	25616.6	24627.8		196.421	2784.6	2813.8	2726.8		196.427	4605.2	4639.6	4653.8		112.437	6627.2	6651.4	6636.6					168.347	3073.2	3002.4	2669.6		81.464	2456.4	2271.8	2262.2		80.906	7604.6	7534.8	8227.6		81.445	10828.8	10692.8	10913.6
		84.157	3095.4	3223.2	3086.2		83.668	25082	25657.2	24698.8		203.432	2773.2	2802	2735.2		203.44	4598.2	4655.6	4670.4		116.452	6607.2	6675.2	6691					174.359	3080.2	2980	2697.4		84.347	2448.6	2274	2254.8		83.775	7638.6	7512.2	8232.4		84.31	10862.8	10792.8	10923.4
		87.081	3108.6	3233.8	3097.8		86.535	25039.6	25768	24748.6		210.449	2788.2	2803.8	2745.6		210.452	4671	4669.8	4698		120.471	6622	6646.2	6661.6					184.359	3201.4	3073.2	2698.8		87.234	2454	2279.2	2248		86.657	7613	7527.4	8220.6		87.18	10842.6	10675.8	10950.2
		89.94	3084.4	3216	3075.2		89.37	25179.8	25763.2	24830		217.458	2786.4	2813.4	2763.4		217.46	4680	4672.8	4730.8		124.481	6625.6	6672.4	6662.4					190.378	3200.6	3067.2	2759.2		90.125	2440.8	2282.6	2268.6		89.528	7612.6	7512.6	8185.2		90.036	10868.6	10646	10928.8
		92.806	3098.6	3219.6	3081		92.223	25376.6	25994.2	24805.6		224.47	2795.2	2815.4	2762.8		224.479	4665	4737.6	4757.2		128.501	6599.8	6655.8	6670.2					196.396	3235.2	3054.6	2710.2		92.99	2450	2281.2	2254.4		92.378	7605	7512.6	8199		92.915	10905.4	10681	10937.2
		95.697	3096.8	3226.4	3097.8		95.094	25407.8	26106.6	24878.4		231.487	2795	2816	2757		231.501	4696	4744.2	4739.4		132.521	6617.6	6703.8	6647.6					202.402	3177.2	2989.8	2700.2		95.877	2446.4	2282.6	2258.8		95.268	7624.2	7524	8189.6		95.798	10851.2	10694.8	10920
		98.589	3102.6	3224.8	3109.8		97.94	25401.2	26128.8	24980.8		238.501	2801.2	2825	2781		238.51	4759.4	4766.6	4791.8		136.529	6633.2	6698.6	6643					208.423	3186.2	2954.8	2669.6		98.747	2448.4	2289.8	2250.8		98.128	7641.4	7535.8	8162.2		98.69	10844	10730	10915
		101.47	3104.8	3206.4	3092.2		100.788	25624.4	26061.6	24998		245.507	2791.6	2814	2776		245.518	4778.2	4807.8	4784.6		140.541	6628.6	6666.6	6637					214.445	3163	2970.6	2659.8		101.637	2447.8	2287.8	2251.2		101.019	7562.4	7494.6	8172		101.542	10871.8	10659.6	10843.8
		104.361	3113.2	3221.8	3121		103.64	25617.4	26075.6	25082		252.527	2807.2	2836.2	2786.8		252.536	4783.2	4807.4	4813.4		144.557	6640.6	6676	6598					220.454	3091	2936.2	2645.2		104.537	2455	2286.8	2258.8		103.899	7608.2	7496	8159.4		104.405	10859	10692	10838
		107.228	3105.6	3229.4	3101.8		106.516	25743.2	26289.8	25143.2		259.537	2808.2	2842.2	2788		259.557	4793.6	4839.8	4828		148.576	6634	6656.4	6620					226.472	3088.6	2939	2634.8		107.43	2443.2	2277.6	2259.6		106.763	7570.6	7485	8156.6		107.289	10889.2	10692	10853.8
		110.117	3123.4	3222.2	3103.8		109.393	25721.2	26391.6	25293.4		266.554	2821.6	2844.2	2798		266.569	4818.8	4849.4	4838		152.596	6633.4	6681.8	6628					232.487	3072.4	2931.8	2610.2		110.314	2464.8	2273.4	2249		109.676	7636.8	7501.6	8207.6		110.157	10894.6	10756.2	10869.6
		113.002	3108.2	3234	3114.6		112.254	25803.2	26444.6	25246.4		273.574	2810.6	2854.8	2808.4		273.581	4838.8	4859.6	4875.8		156.613	6634	6683.6	6639.8					238.495	3059.8	2905.6	2595.8		113.213	2461.6	2276.8	2269.4		112.552	7569.6	7485	8156.8		113.019	10857.4	10673.4	10984.2
		115.883	3113.2	3237.6	3121.2		115.098	25857.2	26561.2	25464.6		280.594	2818.6	2861	2819.8		280.592	4839.2	4893.4	4869.2		160.629	6666.8	6694	6627.2					244.509	3051.6	2895.6	2585.2		116.069	2460	2277.2	2265		115.435	7565	7498.4	8124		115.882	10899.6	10719	10890.2
		118.758	3123.4	3234.8	3119.2		118.031	25758	26412.2	25449.2		287.614	2838.8	2866.2	2815.6		287.607	4861.4	4886	4925.4		164.65	6682	6735	6597.2					250.518	3032.4	2880.4	2598		118.949	2458	2274.8	2272		118.309	7611.6	7490.4	8159.4		118.754	10896.6	10732.6	10910
		121.632	3108.2	3232	3133.8		120.894	25922.6	26431.4	25517.2		294.619	2844	2863.6	2821.6		294.616	4873	4906	4911.8		168.669	6656.2	6700.8	6613.8					256.538	3018.8	2846.4	2558.8		121.903	2460.6	2283.8	2256.4		121.174	7601	7506.6	8179.8		121.628	10923.4	10690.2	10969.4
		124.518	3122.8	3258	3105.4		123.745	26055	26604.4	25641.2		301.629	2851.4	2884.6	2835.8		301.638	4880.6	4925.2	4937		172.678	6637.6	6666	6642.8					262.557	2996.4	2861.4	2561.6		124.776	2452.6	2275	2249		124.023	7551.6	7469.2	8137.6		124.513	10923.8	10748.2	10956
		127.373	3113	3243.8	3127.6		126.636	26091	26659.6	25633.6		308.64	2864.8	2886.6	2839.2		308.662	4899	4939.8	4961.8		176.696	6613.8	6646.6	6638.6					268.57	3012.8	2829.4	2538.6		127.666	2451.4	2262.2	2249		126.902	7557	7528.8	8154.6		127.376	10933.8	10791.8	10973.8
		130.239	3131.6	3235.8	3132		129.487	26170	26717	25793.2		315.65	2867.6	2897.4	2838.6		315.676	4929	4953	4990		180.715	6609.2	6691	6677.8					274.588	3005.6	2836	2506.8		130.518	2456	2261.6	2258		129.762	7555.8	7507.2	8146.4		130.255	10945.6	10751.2	10961.4
		133.101	3118.6	3252.2	3120.8		132.342	26216	26894	25772		322.661	2863.6	2900.8	2854		322.695	4946.4	4971.2	4977.4		184.735	6557.8	6682.6	6646.4					280.601	2968.4	2831.6	2530.6		133.38	2460.2	2276.6	2263.2		132.633	7568.4	7463.2	8153.2		133.12	10960.2	10762.2	11001.6
		136	3128.2	3241.4	3130.4		135.178	26319	26857	25828.4		329.677	2871	2915.4	2838.6		329.699	4991.8	4994.8	4986.8		188.756	6610.2	6656.2	6674.8					286.622	2952.6	2845.4	2492.2		136.265	2439.2	2268.6	2255.8		135.485	7577.2	7473.2	8140.2		135.985	10961.2	10745	10996.6
		138.858	3135.8	3259.2	3126.8		138.027	26282.8	26962	25942		336.695	2882.4	2911.4	2859.2		336.706	4985.6	5015.6	4990.6		192.763	6648.2	6682.6	6650					292.638	2948.6	2838.4	2515.8		139.114	2451.4	2247	2252.2		138.345	7580.8	7472	8139.4		138.839	10942.2	10774.4	11001.2
		141.71	3122	3272	3134.4		140.877	26364	26978.8	25872.4		343.706	2885.2	2917.6	2856.2		343.727	4998	5045	4995.8		196.781	6618	6708.8	6645.6					298.657	2991	2803.6	2486.6		141.96	2448.2	2250.6	2263.6		141.192	7573.4	7475	8138.4		141.712	10967	10760.2	10887
		144.588	3137.4	3262.2	3126.4		143.735	26517.4	27191.4	26003		350.713	2869.6	2928.6	2868		350.741	5039.6	5048	5014.8		200.795	6601.6	6709	6654.2					304.666	2943.6	2812.4	2480.6		144.854	2448.4	2262	2260.2		144.084	7550.6	7477.8	8123		144.56	10983.4	10745.6	10914
		147.437	3146.2	3259.2	3139.2		146.574	26595	27204.4	26081.8		357.728	2893.2	2947.2	2877		357.751	5034.6	5060	5062		204.81	6594	6717.2	6677.8					310.675	2968.6	2760	2484.4		147.735	2452.8	2263.6	2247.8		146.963	7563.6	7470.8	8131.6		147.426	11017.2	10778.4	10933
		150.331	3154.4	3268.2	3136.2		149.421	26588.8	27191.8	26108.2		364.74	2898.2	2938.6	2875.2		364.773	5076.6	5087.8	5065.6		208.817	6587.6	6759.2	6705.2					316.696	2941	2814	2451.4		150.587	2438.2	2270.4	2242.2		149.916	7598.4	7517.8	8111.2		150.293	11030	10809	10986.4
		153.215	3147	3254.2	3130.2		152.285	26664.8	27303.6	26204.8		371.756	2899.2	2944.4	2903.8		371.789	5079.2	5107.2	5073.4		212.832	6558.8	6734.2	6712					322.711	2949.2	2778.2	2475.6		153.436	2439.2	2264.4	2254.4		152.786	7591.8	7483.2	8113.2		153.173	11020.8	10831.6	10990.2
		156.077	3153.6	3251.6	3143.2		155.142	26690.6	27349.6	26229		378.764	2909.6	2937.8	2891.4		378.811	5085.8	5121.4	5092.8		216.839	6601.6	6680.2	6691.2					328.731	2931.6	2769	2429.8		156.301	2423.4	2245.6	2251.8		155.66	7581.2	7493.4	8156.4		156.028	11020.6	10793.8	10943.6
		158.949	3140	3266.4	3135.8		158.006	26719	27366.8	26135.6		385.788	2898.2	2955.8	2893.6		385.826	5094.4	5122.4	5117.8		220.859	6583	6684.6	6676.6					334.75	2910	2771.2	2458.6		159.186	2433.8	2253.8	2256		158.568	7566.6	7484.4	8130.6		158.918	11001.2	10815.6	11002.8
		161.82	3143.2	3273.2	3145.6		160.859	26827.2	27449	26205.4		392.794	2916.4	2954.4	2900.2		392.848	5123.6	5137.8	5135.6		224.867	6602.2	6686.2	6671.2					340.765	2909.4	2784	2435		162.047	2447.8	2249.8	2254.2		161.452	7562.8	7503.2	8108.6		161.795	11023.4	10844.6	10990.6
		164.696	3158.8	3256.6	3139.8		163.708	26872.2	27444.2	26314.8		399.805	2925	2962	2922.4		399.861	5129.4	5159.6	5147.2		228.883	6578	6674.8	6671.8					346.778	2918.4	2730.8	2439.8		164.927	2443.2	2239	2252		164.357	7575.2	7496	8150.4		164.648	11013.8	10814.2	10966.2
		167.558	3143.8	3274.8	3152.8		166.56	26885	27434.4	26439.6		406.827	2924	2970.4	2916		406.872	5124.6	5154	5176.6		232.901	6563.6	6656.6	6695.2					352.795	2885	2737.4	2433.2		167.785	2447.4	2244.4	2255.6		167.234	7595.8	7499	8127.6		167.518	11064	10866.6	10990.6
		170.43	3142.4	3284.6	3157.2		169.409	26998	27475	26435.8		413.848	2934.2	2974.4	2902.8		413.89	5165.2	5203.2	5168.4		236.918	6585.8	6647	6666.4					358.804	2899.2	2735.6	2453.6		170.661	2438.6	2241	2255.6		170.131	7570.8	7499.4	8125.6		170.403	11061	10825.4	11029.2
		173.301	3161.4	3297	3177.8		172.252	27096.8	27460	26522.2		420.862	2946.8	2979.4	2931.6		420.899	5167.2	5183.4	5199.2		240.937	6574.2	6650.4	6675.8					364.816	2876.6	2737.8	2407.6		173.526	2441.6	2259.4	2250		173.003	7581	7518.6	8168.4		173.262	11070.2	10894.8	11055.6
		176.193	3155.2	3258.2	3174.6		175.102	27147.6	27447	26495		427.874	2946.6	2976	2917.8		427.918	5189	5193.2	5199.8		244.955	6542.6	6678	6661.2					370.826	2889.6	2716.2	2412		176.393	2430.6	2237.6	2234.4		175.898	7580.6	7508.2	8119.8		176.128	11052.6	10884.4	11081
		179.063	3162.2	3300	3164.8		177.957	27153	27566.2	26541.8		434.878	2943.4	3001.6	2920.2		434.929	5214	5243.6	5208.8		248.964	6549.2	6656.4	6642.4					376.836	2893.4	2710.4	2425.8		179.244	2448	2249.6	2236		178.789	7553	7516.8	8156.8		179.007	11071.4	10886.6	11084
		181.931	3151.8	3281.4	3170.6		180.8	27177	27649.2	26627.4		441.888	2943.6	2997.8	2942.6		441.94	5200.6	5217.4	5231.8		252.981	6567.8	6671.8	6647.8					382.854	2865	2698	2411.8		189.244	2244.35	2078.56	2063.44		188.789	2131.28	2101.8	2176.16		189.007	5433.56	5381.6	5339.16
		184.792	3156.2	3275.2	3173.2		183.656	27245.8	27576.6	26579.8		448.897	2952.6	3006.8	2945.4		448.956	5237.4	5240.8	5257.8		256.999	6571.2	6662	6680.6					388.863	2866.8	2691.2	2377.8		192.918	2241.35	2061.36	2045.24		192.446	2107.08	2084.6	2127.16		192.641	5429.76	5322.2	5348.96
		187.668	3167	3283.8	3177.6		186.521	27350.2	27796	26697		455.909	2963.8	2986	2947.2		455.975	5254.8	5244	5255.2		261.021	6557.6	6667.4	6640					394.878	2865.8	2687.6	2359.2		195.773	2241.55	2070.96	2038.04		195.292	2072.28	2039.4	2130.36		195.51	5385.96	5299.8	5303.76
		190.541	3164.6	3293.8	3169.8		189.376	27396.6	27690	26757.8		462.934	2970.2	3012	2931.6		462.998	5242.6	5284	5261.8		265.029	6548	6695.2	6628.2					400.897	2827.2	2682.4	2386.8		198.668	2237.35	2077.36	2029.44		198.189	2049.28	2033	2105.96		198.382	5367.76	5270	5238.96
		193.419	3162	3286.2	3164.8		192.22	27348.8	27640.4	26764		469.944	2972.8	3017.6	2935.2		470.012	5263.8	5265.8	5282.6		269.041	6575.2	6704.6	6649.2					406.915	2849.6	2660.2	2393.8		201.52	2235.95	2056.36	2038.04		201.062	2011.68	2020.2	2107.36		201.272	5319.16	5251	5204.16
		196.284	3182.2	3279.8	3179		195.078	27463.6	27896.6	26907.8		476.964	2958.4	3020.4	2942.8		477.03	5262	5281.2	5275.2		273.056	6573.2	6621.8	6672.8					412.931	2842.8	2676.2	2392.2		204.392	2216.55	2042.16	2021.04		203.953	2011.08	1999	2068.96		204.15	5325.56	5259	5212.56
		199.132	3179	3286.4	3178.6		197.922	27332.8	28038	26942		483.978	2962.8	3006.4	2945.4		484.043	5299.2	5292.6	5290.2		277.067	6615.4	6653.4	6640.2					418.945	2868.4	2688	2372.8		207.256	2205.35	2043.36	2017.24		206.82	1991.68	1981.6	2061.56		207.022	5313.76	5243.8	5210.56
		202.017	3181.6	3288.8	3187		200.759	27516.4	27825.6	26972.8		490.998	2984.6	3023.6	2958		491.058	5278.6	5324.6	5324.8		281.084	6581.2	6644	6644					424.966	2822.6	2653.6	2356		210.103	2208.35	2030.56	2008.44		209.695	1979.68	1987.2	2063.56		209.917	5291.16	5222.8	5168.36
		204.881	3176.6	3303.6	3182.6		203.608	27579	27931.4	26963.6		498.01	2974.8	3005.4	2951.8		498.084	5331.4	5326.8	5317.2		285.102	6582	6652.6	6673					430.973	2809.6	2643.2	2348		212.944	2191.35	2032.76	1986.24		212.559	1989.08	1951.4	2043.16		212.81	5305.16	5209.4	5122.96
		207.747	3168.8	3289.4	3184		206.47	27561.4	28006.4	26954.8		505.03	2990.2	3017.2	2956.4		505.103	5336	5369.8	5321.2		289.112	6599.6	6683.8	6663.6					436.988	2846.8	2643.4	2357.2		215.833	2194.55	2032.16	1991.04		215.425	1969.08	1945	2010.56		215.693	5295.76	5177.8	5136.36
		210.64	3180.6	3297	3180.6		209.337	27659	28033.6	27031.6		512.036	2989.8	3012.2	2982.2		512.113	5318	5370.8	5369.2		293.132	6557.4	6640.8	6667.8					442.996	2826.6	2675.4	2338.2		218.703	2201.75	2015.36	1987.84		218.327	1958.88	1938	2044.36		218.576	5234.16	5165.8	5136.36
		213.523	3188.4	3289.2	3170.8		212.177	27717	27970.6	27000		519.054	2987.4	3021	2977.8		519.128	5340.8	5369.2	5350.6		297.162	6559	6623.6	6668.2					449.012	2812.2	2621.8	2329.6		221.603	2188.15	2022.56	1980.44		221.181	1926.08	1936.4	2019.16		221.454	5238.56	5197.6	5110.56
		216.374	3189.8	3306.6	3174		215.019	27764.8	28104.2	27103		526.067	2998.8	3028.8	2972.8		526.142	5318.6	5393	5370.8		301.18	6536.2	6579.6	6632.4					455.028	2790	2627.8	2323.6		224.48	2177.95	2008.16	1986.84		224.086	1910.08	1907.6	1994.16		224.332	5258.36	5161	5097.36
		219.265	3193.4	3313.2	3191.8		217.859	27806	28328.6	27166.6		533.091	3002.2	3029.6	2983.8		533.163	5345.8	5419.6	5387.6		305.199	6560.8	6649	6639.6					461.043	2785	2625	2340.8		227.375	2181.15	1996.96	1965.44		226.959	1935.28	1912.8	2014.16		227.21	5240.56	5175.6	5092.16
		222.161	3184.8	3305.2	3208.2		220.706	27748.2	28350.2	27228.8		540.115	3019.8	3015.2	2994.2		540.189	5358.4	5406.4	5382.2		309.215	6563	6596.8	6652					467.061	2799.6	2604.6	2342.8		230.266	2161.95	1983.36	1957.44		229.837	1924.08	1908.2	2006.76		230.09	5221.96	5145.6	5055.36
		225.063	3183	3312.4	3196		223.551	27854.4	28275.8	27324.8		547.126	3006.4	3038.8	2985.8		547.208	5361.4	5426.6	5395.6		313.223	6565.6	6606.6	6617.8					473.077	2792.6	2612.4	2327.4		233.157	2171.75	1996.56	1950.44		232.702	1928.28	1905.2	1998.96		232.937	5205.76	5140	5038.76
		227.948	3183.8	3313.2	3194.8		226.385	27815.2	28489	27375.2		554.131	3021.2	3059.2	3007.2		554.222	5347.6	5423.2	5423.4		317.24	6548	6627	6606.8					479.096	2786.4	2628	2299		236.019	2146.55	1989.56	1949.24		235.572	1919.28	1903	1990.96		235.81	5191.16	5096.8	5058.56
		230.817	3191.8	3313.2	3212.2		229.238	27855.6	28506	27326.8		561.142	3024.6	3046	3010.6		561.238	5361.2	5428.6	5412.4		321.247	6572.2	6590.2	6620					485.103	2827.2	2624.4	2319.4		238.895	2148.15	1974.56	1949.24		238.443	1933.08	1892.8	1994.36		238.681	5217.56	5079.4	5064.96
		233.742	3204.8	3320.8	3203		232.084	27880.4	28595.8	27378		568.161	3007.2	3058	3004.6		568.246	5374.4	5448	5440.2		325.267	6570	6564.4	6662.8					491.129	2802	2619	2318.4		241.804	2132.95	1976.76	1950.24		241.324	1921.28	1885.6	1992.56		241.532	5190.96	5072	5074.96
		236.607	3206.6	3308.2	3209.2		234.967	27979.6	28597.8	27472.2		575.174	3040	3064.4	3004.4		575.255	5380.4	5420.4	5450.4		329.277	6561.4	6577.4	6632.4					497.14	2766.6	2588.4	2297.6		244.65	2138.95	1970.16	1936.64		244.199	1923.48	1887.6	1992.96		244.378	5185.96	5059.6	5028.36
		239.492	3207.2	3313	3196.2		237.853	27955	28565	27375.4		582.195	3036.8	3050.8	3016		582.281	5405.4	5421	5447		333.296	6559.6	6625.4	6609.6					503.152	2780.4	2576.8	2285		247.513	2143.55	1973.76	1935.84		247.085	1904.08	1876	1978.76		247.216	5150.16	5068.6	5055.56
		242.36	3208.2	3306.6	3214		240.732	27996.6	28707.4	27429.2		589.218	3032.6	3059.8	3000.8		589.297	5444.6	5456.2	5443		337.315	6570	6627	6643.8					509.171	2773.4	2556.6	2292.4		250.421	2108.75	1947.56	1936.44		249.957	1904.28	1864	1964.16		250.079	5146.76	5092.4	5041.56
		245.224	3206	3326.4	3207		243.622	28004.6	28703	27534.4		596.231	3041.2	3068.2	3025.4		596.303	5435.4	5472.2	5446.4		341.328	6564	6610.6	6632.8					515.193	2754	2562.8	2289.6		253.265	2112.55	1969.76	1940.04		252.821	1895.68	1865.6	1980.16		252.944	5153.16	5076.8	5042.36
		248.075	3205.2	3333.4	3215.8		246.522	28049.8	28727.6	27572.2		603.246	3038.4	3075	3027.8		603.307	5458.6	5476.4	5457.2		345.34	6557.4	6621.4	6649.2					521.21	2727.6	2594	2277.8		256.146	2105.95	1950.96	1939.64		255.706	1905.08	1858.4	1961.56		255.882	5147.36	5120.6	5013.16
		250.953	3200.2	3330.2	3209.6		249.447	28174.6	28830	27592.2		610.266	3046.2	3068.6	3022.6		610.321	5455.2	5484	5469.2		349.35	6537.4	6630.4	6636.6					527.225	2744	2588	2289.2		259.037	2110.55	1949.76	1944.04		258.569	1899.48	1846.6	1963.96		258.738	5140.36	5087.2	5024.96
		253.824	3225.2	3332.8	3216.8		252.299	28235.2	28885.2	27648.6		617.287	3055	3101	3031.8		617.336	5474.4	5488.2	5466.4		353.368	6537.2	6627.6	6626.2					533.238	2748.2	2572.4	2287.8		261.929	2099.75	1948.36	1949.44		261.436	1911.68	1872	1957.76		261.63	5136.56	5054.6	5033.76
		256.678	3218	3321.8	3211.4		255.182	28097.8	28851.2	27656.8		624.299	3065.2	3087.2	3044.2		624.351	5485	5479.8	5482.2		357.374	6543.4	6636.6	6597.2					539.254	2761.2	2535.6	2283.2		264.832	2102.75	1958.16	1930.84		264.341	1894.28	1856.4	1962.76		264.505	5139.16	5049.6	5018.36
		259.586	3202.4	3319.2	3222.8		258.036	28251	28949.6	27672.2		631.312	3050.4	3082.6	3039.2		631.363	5474.4	5496.6	5500.2		361.388	6562.6	6655.8	6679.8					545.261	2763.4	2541.8	2283		267.713	2099.15	1940.16	1938.24		267.22	1880.08	1864.4	1942.16		267.352	5156.16	5057.2	4969.56
		262.46	3222.6	3334.2	3225.8		260.913	28070.6	29039.8	27679.6		638.329	3051	3087.6	3044.8		638.385	5488.6	5508.6	5528.2		365.396	6529.2	6618.2	6656.8					551.279	2735.6	2557.4	2253.4		270.621	2085.35	1941.96	1933.84		270.071	1884.28	1851.2	1954.56		270.251	5118.76	5033	5004.36
		265.342	3219.8	3338.2	3221		263.758	28328.8	28959.8	27749.8		645.357	3051.4	3080.4	3045.4		645.405	5497.2	5508.6	5508.4		369.414	6516.6	6636.6	6632.4					557.3	2746.6	2552.8	2271		273.515	2086.75	1922.36	1944.04		272.954	1887.08	1844.6	1942.16		273.116	5155.16	5065.6	5004.96
		268.215	3211.6	3314.8	3220.2		266.612	28370	28996	27774.2		652.37	3058	3098.2	3036.6		652.424	5509	5515.6	5515		373.423	6544	6622.2	6638.8					563.308	2740.8	2540.4	2242.2		276.405	2089.75	1930.36	1950.44		275.823	1901.68	1871.6	1960.36		276.008	5131.16	5046.4	4961.56
		271.081	3211.2	3334.4	3224.4		269.467	28339.4	28962	27716.6		659.376	3060.4	3093.2	3051.4		659.449	5533.6	5530.2	5545.6		377.444	6557.2	6630	6627.4					569.315	2703.2	2532.4	2276		279.267	2097.75	1928.56	1945.64		278.679	1892.28	1865.4	1951.96		278.873	5169.76	5017	4928.16
		273.947	3215.6	3333.2	3224.4		272.324	28417.2	29084.8	27763.6		666.393	3070.2	3101.8	3049.8		666.459	5525	5536.8	5544.8		381.458	6596	6597.2	6651.2					575.33	2721.4	2539.2	2255.8		282.143	2090.55	1932.96	1943.04		281.559	1894.28	1854.2	1926.36		281.743	5132.76	5034.6	4965.96
		276.807	3213.6	3328.6	3223.6		275.177	28350.6	29065.2	27872		673.404	3072.6	3122.8	3049.8		673.472	5516.4	5555.8	5540.4		385.475	6524.6	6624.2	6623					581.341	2721.8	2532.6	2252.4		285.021	2078.95	1937.36	1938.44		284.433	1907.88	1843.4	1918.96		284.622	5131.36	5020.2	4933.36
		279.662	3243.2	3342.6	3232.6		278.079	28400.2	29084	27907.2		680.418	3083.8	3117	3057.8		680.487	5513.4	5540.2	5547.6		389.489	6525	6647.6	6636					587.361	2721.4	2493.4	2249		287.93	2083.35	1923.96	1944.64		287.328	1894.08	1854	1917.96		287.475	5137.36	5001	4946.16
		282.53	3216	3320	3236.4		280.952	28510.2	29147.8	27935		687.431	3094.2	3107.4	3057.6		687.498	5543.8	5548.8	5580.8		393.504	6525.8	6604.8	6634.8					593.384	2711.2	2519.2	2263		290.837	2088.95	1934.16	1941.24		290.201	1887.08	1841	1914.36		290.34	5099.96	5006.2	4957.76
		285.405	3249.8	3345.6	3239		283.802	28532.4	29152.6	27965		694.439	3091	3113.8	3062		694.504	5531.8	5575.4	5588		397.524	6506.8	6632	6635.6					599.403	2716.8	2508.4	2267.4		293.697	2087.55	1922.16	1946.64		293.075	1872.88	1851	1911.76		293.223	5114.96	4993.6	4950.56
		288.286	3220.2	3341.2	3234.8		286.662	28408.8	29234.8	28007.2		701.457	3098.8	3126.8	3048.2		701.524	5544.8	5565.6	5558.8		401.527	6544.8	6635.6	6573.2					605.417	2693.8	2497.2	2222.6		296.589	2083.95	1942.96	1925.04		295.941	1884.88	1847	1918.16		296.127	5153.16	5009.6	4951.96
		291.152	3238.4	3326.6	3232		289.522	28591.6	29181.4	27965.6		708.469	3091.8	3132.8	3068.6		708.538	5537.4	5582.6	5555.8		405.545	6549.4	6617	6558.8					611.427	2719.4	2486.4	2261.8		299.45	2073.95	1945.56	1935.84		298.809	1870.48	1861.8	1903.16		299.047	5139.16	5006.6	4943.36
		294.007	3245	3335	3249		292.439	28617.4	29287.6	28000		715.49	3089	3121.4	3060.8		715.557	5562.4	5572.4	5562		409.553	6528	6639.4	6580.2					617.44	2662.2	2501.2	2231.6		302.344	2079.15	1939.16	1936.64		301.69	1884.48	1843.4	1916.36		301.958	5112.56	4969.4	4933.36
		296.881	3243.4	3339.4	3248.6		295.303	28624.4	29268.8	28096.2		722.501	3094	3124.4	3065		722.571	5594.8	5588	5576.8		413.567	6559.6	6629.2	6576.6					623.461	2712.2	2476.4	2246.4		305.236	2074.75	1930.16	1926.44		304.568	1871.48	1840.2	1935.36		304.836	5135.76	5005.8	4933.16
		299.744	3242	3344.8	3268.6		298.163	28605.8	29235.2	28107		729.516	3087.2	3134.2	3067.6		729.582	5621.4	5584.6	5601.8		417.582	6545.4	6634	6563.4					629.471	2717.8	2477.4	2227.4		308.128	2078.35	1928.56	1942.04		307.528	1874.88	1847.6	1908.56		307.758	5086.16	5005	4952.16
		302.606	3248.6	3336	3261.4		301.014	28739.2	29357.2	28152.2		736.525	3112.4	3151.4	3070.4		736.599	5597	5623.4	5594.8		421.595	6545.2	6589.8	6587.6					635.484	2675.6	2476	2213.8		311.097	2066.15	1923.56	1929.04		310.389	1867.48	1834.8	1923.76		310.64	5123.96	4960.8	4927.56
		305.475	3248.2	3328.6	3246		303.892	28738.6	29267.4	28127.2		743.535	3107.8	3127	3072.4		743.614	5611.6	5613.4	5609.8		425.613	6527.2	6641	6580					641.494	2672.4	2492.4	2236.8		313.989	2073.75	1919.56	1925.04		313.302	1863.08	1857.4	1925.76		313.544	5110.96	4971.6	4864.16
		308.35	3251	3355.4	3250.6		306.745	28729.8	29286.8	28167.8		750.552	3118.6	3127.2	3076		750.632	5596.4	5607.4	5610.4		429.633	6545.2	6584.4	6618.4					647.511	2690.4	2523.8	2235.2		316.853	2073.75	1919.76	1921.84		316.173	1864.28	1834.2	1915.16		316.425	5104.96	4941.6	4917.56
		311.198	3247.4	3354.6	3259		309.628	28775.8	29475	28342.4		757.562	3104.4	3131.6	3083.2		757.65	5613.8	5611.6	5600.6		433.648	6557.6	6598.4	6588.2					653.516	2685.2	2480.6	2207.8		319.761	2077.55	1924.36	1923.64		319.043	1875.28	1832.4	1920.56		319.336	5072.56	4976	4960.16
		314.069	3245.4	3354.8	3255		312.468	28768.2	29475.6	28316.8		764.581	3120.8	3140.6	3078.4		764.663	5620.6	5609.4	5629.4		437.663	6554.6	6603.2	6603.8					659.527	2683.4	2474.2	2201.2		322.684	2072.75	1926.76	1925.44		321.915	1865.88	1847	1921.96		322.232	5113.16	4934	4905.96
		316.956	3242.8	3351.2	3255		315.319	28889.2	29469.8	28264		771.586	3103.2	3120.4	3086		771.681	5642.8	5650.8	5645.2		441.676	6537.8	6568	6542.8					665.543	2670	2472	2209.8		325.562	2088.55	1941.56	1930.84		324.769	1853.68	1869.4	1905.56		325.21	5087.76	4943	4923.76
		319.807	3243.6	3359	3259.6		318.169	28895.4	29432.6	28372.4		778.603	3105.2	3118	3070.6		778.702	5659.6	5631.2	5646.6		445.692	6525	6585.8	6562					671.552	2661	2482.8	2219.2		328.453	2081.75	1925.96	1925.44		327.648	1858.68	1847.4	1881.36		328.087	5081.76	4938	4921.36
		322.673	3248.4	3354.6	3251.8		321.021	28967.2	29544.2	28305.8		785.626	3116.6	3131	3080.4		785.721	5654.6	5646.8	5641.8		449.711	6516	6586.4	6602.8					677.562	2675.6	2461.2	2205.2		331.347	2075.75	1934.96	1920.64		330.523	1863.48	1848	1926.16		331.115	5096.16	4935.2	4886.96
		325.567	3239.4	3348.8	3267.2		323.894	29005.8	29521.2	28281.6		792.643	3119.8	3142.8	3097.6		792.738	5680	5640.2	5638.6		453.722	6508.8	6574.8	6583.8					683.572	2687.8	2484.4	2203.8		334.272	2072.75	1919.36	1928.04		333.392	1869.48	1840.6	1911.36		333.999	5084.76	4924.4	4882.96
		328.466	3254	3350.4	3254		326.747	28946.4	29546.6	28368.8		799.675	3133.4	3134.8	3081.6		799.751	5651.2	5656	5650		457.73	6529.6	6583	6565.6					689.593	2666.2	2475.8	2216.6		337.133	2075.75	1916.76	1917.24		336.254	1861.08	1851	1927.96		336.843	5094.56	4940.6	4906.76
		331.347	3265.4	3363	3275.4		329.616	28956.4	29504	28406		806.682	3143.2	3147.6	3078.2		806.767	5678.2	5656.6	5668.4		461.744	6528.8	6569.2	6553.4					695.604	2638.2	2464.2	2185.6		340.04	2074.35	1915.56	1915.64		339.131	1861.88	1843.2	1901.56		339.685	5081.16	4939.2	4900.96
		334.232	3245.4	3354.2	3268.2		332.447	28913.2	29594.8	28473.2		813.691	3135.4	3145.4	3082.8		813.779	5656.8	5667	5675.2		465.749	6521.2	6552.4	6582.4					701.616	2635.8	2450.4	2173.6		342.916	2076.15	1920.96	1930.64		342.01	1862.08	1841.8	1923.76		342.538	5064.76	4934.6	4911.96
		337.105	3261.4	3358.6	3282.2		335.274	29041.4	29582.6	28508		820.713	3128.4	3157.4	3087.2		820.793	5657.6	5675.2	5704.8		469.764	6497.4	6586.6	6561					707.635	2672.4	2444.8	2206		345.809	2080.95	1926.96	1917.24		344.887	1860.08	1846.2	1894.56		345.432	5065.16	4910.8	4900.36
		339.985	3253.2	3376.4	3268.4		338.145	29081.6	29549.4	28513.6		827.731	3140.2	3161.8	3105.2		827.815	5638.4	5696.8	5707.6		473.78	6492	6564.4	6575					713.649	2652.6	2457	2163.6		348.689	2075.55	1914.16	1925.44		347.763	1845.68	1834.6	1903.96		348.323	5068.76	4928	4899.36
		342.854	3249.4	3358.8	3282.4		340.996	29010.6	29633.2	28513.6		834.741	3134.8	3150.2	3095.4		834.821	5656.6	5699.6	5680.2		477.796	6487.6	6558.4	6570.2					719.656	2649.4	2441.4	2188		351.566	2076.55	1909.96	1915.04		350.636	1854.08	1851.2	1905.76		351.201	5089.96	4885.2	4898.16
		345.752	3249.6	3361.2	3273.2		343.852	29012	29688.8	28450		841.758	3144.6	3137.4	3110.8		841.83	5655.2	5681.8	5691.8										725.668	2604.6	2471.2	2164.6		354.473	2065.35	1905.96	1917.04		353.533	1855.48	1852.8	1890.16		354.091	5092.16	4908.8	4877.96
		348.622	3266.6	3368.4	3291.8		346.717	28997.8	29690.2	28509.2		848.775	3145.2	3163.6	3096.6		848.838	5688.2	5685.4	5688										731.688	2585.2	2443	2173.6		357.333	2062.75	1906.56	1912.44		356.395	1868.08	1845.6	1904.36		357	5056.96	4935.6	4858.16
		351.548	3259.4	3374.6	3279.4		349.601	29113	29544.6	28519.6		855.787	3151.2	3171.6	3106.8		855.854	5689.8	5692.4	5694										737.698	2633	2430.2	2177.8		360.242	2070.95	1910.16	1915.04		359.241	1860.08	1850.8	1894.56		359.891	5082.16	4891.6	4901.16
		354.419	3249.4	3359.2	3292.8		352.468	29091.8	29756	28593.8		862.8	3168	3183.4	3095		862.866	5666.2	5683.6	5709										743.713	2589.4	2434.2	2171.4		363.106	2078.95	1914.56	1910.84		362.118	1863.28	1841.8	1892.56		362.797	5087.96	4861.4	4840.96
		357.299	3255.2	3359	3277.4		355.325	29122.4	29706.4	28595.6		869.808	3174	3155.8	3112.4		869.885	5673.6	5707.8	5681										749.731	2627.4	2439.2	2174		366.012	2075.35	1913.76	1908.84		364.963	1872.08	1839.4	1890.76		365.694	5072.56	4872.4	4865.16
		360.174	3266.8	3363	3291.4		358.206	29303	29754.2	28601.4		876.827	3170.6	3167.8	3115.2		876.902	5691	5706.8	5700.4										755.735	2587	2412	2191.2		368.875	2069.95	1915.36	1909.84		367.875	1861.68	1840.4	1888.36		368.558	5076.36	4899	4846.56
		363.045	3255	3360	3295		361.028	29240.6	29811.8	28505.8		883.844	3160.4	3185	3113.8		883.919	5695.8	5699.2	5688.6										761.743	2577.6	2423.2	2157.8		371.782	2060.35	1903.16	1905.44		370.759	1851.68	1842.6	1891.16		371.432	5078.36	4884	4839.16
		365.924	3270	3355.6	3287.2		363.892	29196.6	29737.4	28578.2		890.857	3171.6	3162.6	3106.2		890.934	5695	5731.4	5702.8										767.76	2581.2	2439	2177.8		374.674	2076.75	1893.76	1905.24		373.628	1857.08	1839.6	1889.36		374.325	5075.16	4874.6	4834.76
		368.792	3248	3377.6	3305.6		366.761	29257.2	29730	28654.8		897.869	3167	3181.8	3108.6		897.942	5686.2	5713	5701.4										773.772	2575.8	2419.8	2159.4		377.552	2061.35	1911.16	1904.64		376.506	1861.48	1843.4	1882.76		377.215	5077.16	4910	4848.56
		371.672	3260.4	3376.4	3310.6		369.598	29258.2	29766.6	28672.8		904.886	3156.6	3175	3122.2		904.952	5726.4	5718.6	5724.6										779.779	2549.2	2422.2	2150.6		380.443	2064.55	1896.36	1892.84		379.371	1869.68	1844.4	1899.16		380.124	5072.56	4896	4842.36
		374.534	3278	3372.2	3312.4		372.449	29184	29790.2	28716.4		911.905	3169.6	3183.8	3113.4		911.963	5716.8	5734.4	5730										785.79	2567.8	2425.8	2165.6		383.335	2074.15	1904.76	1896.44		382.238	1866.08	1841.6	1900.36		383.017	5051.36	4860.8	4834.56
		377.401	3272.2	3366.8	3304		375.331	29305.6	29839.8	28674.4		918.927	3174	3167.8	3123.4		918.972	5711.6	5739.6	5739.8										791.801	2561.8	2414	2145		386.211	2079.35	1911.16	1886.84		385.117	1868.88	1842.6	1885.36		385.92	5048.56	4893.4	4868.56
		380.296	3277	3390.8	3297.8		378.162	29362.4	29890.4	28735		925.947	3168.2	3186.6	3112.4		925.99	5725.6	5748.4	5726										797.813	2598.2	2400.6	2142		389.088	2071.95	1896.56	1885.84		388	1887.88	1846.8	1898.36		388.816	5078.36	4869.8	4862.76
		383.159	3274.2	3375	3307.2		381.006	29314.4	29834.2	28739.2		932.964	3171.6	3191.4	3131.4		933.001	5717.6	5724.6	5728.6										803.828	2526.2	2395.8	2147		391.967	2059.35	1899.16	1888.64		390.886	1862.68	1859.4	1901.76		391.697	5050.96	4875.2	4846.16
		386.03	3286.6	3384	3314.2		383.858	29363.8	29886.4	28624.8		939.976	3182.2	3183.6	3129.8		940.024	5742.2	5727	5738.4										809.852	2543.6	2412.8	2144.6		394.844	2053.75	1897.16	1883.24		393.759	1872.68	1844.6	1897.56		394.573	5035.56	4892	4829.76
		388.91	3292.2	3370.6	3321		386.703	29343	29926.2	28699.8		946.998	3185.8	3183	3122.4		947.035	5723.2	5766	5749.6										815.86	2530.8	2417.4	2130.6		397.72	2064.35	1895.56	1879.44		396.633	1868.08	1850.4	1890.16		397.474	5007.36	4892.4	4841.96
		391.807	3294.2	3376.2	3312.2		389.555	29429.8	29927.4	28691.6		954.02	3193.2	3194.8	3150.2		954.042	5740.4	5733.8	5732.2										821.868	2546	2405	2130		400.581	2068.75	1898.96	1883.64		399.511	1869.68	1845.6	1889.96		400.352	5014.96	4867.8	4843.16
		394.685	3286.4	3398.8	3324.4		392.392	29293	29937	28658.8		961.042	3207	3177.6	3121.2		961.056	5749.4	5749.2	5781.2										827.883	2527.2	2355.4	2104.2		403.458	2063.75	1894.56	1866.64		402.39	1870.68	1832.2	1882.76		403.208	5079.16	4870.6	4828.36
		397.586	3300.8	3393.4	3300.8		395.229	29494.8	29946.4	28795.6		968.051	3196.6	3178.4	3150.4		968.067	5735.8	5741.2	5757.6										833.889	2551.6	2385.2	2129.8		406.3	2053.35	1891.96	1875.24		405.26	1896.48	1851.2	1897.56		406.087	5049.56	4910	4835.36
		400.461	3297.8	3398.8	3313.6		398.068	29407.2	29871.4	28884.2		975.064	3193.8	3194.2	3148.8		975.087	5750.4	5750.6	5763.8										839.906	2515.8	2400.8	2129		409.152	2069.55	1893.96	1867.64		408.119	1888.48	1841.8	1899.96		408.984	5042.96	4864.8	4851.76
		403.358	3318.6	3393.4	3321.8		400.92	29422.4	29900.2	28734.4		982.069	3195.6	3195.8	3156.8		982.096	5743.2	5754.6	5767.6										845.918	2497	2388	2131		412.043	2049.35	1893.96	1868.84		410.996	1888.68	1842.6	1895.56		411.867	5032.56	4872.4	4844.96
		406.235	3314.2	3395.6	3316		403.777	29450.4	29893	28954.4		989.084	3213.6	3190.8	3148		989.108	5761.2	5743.4	5773										851.935	2514.8	2411.2	2115.8		414.936	2059.15	1893.76	1858.44		413.886	1866.48	1843.6	1907.76		414.754	5062.96	4873.6	4864.76
		409.121	3312.8	3398.6	3337.8		406.657	29456.2	30005.2	29087		996.088	3201.8	3183	3164.2		996.114	5783.6	5750.4	5766.8										857.951	2520.2	2385.6	2124.6		417.797	2062.95	1877.76	1854.04		416.768	1878.68	1838.8	1902.56		417.642	5055.36	4881	4830.56
		411.991	3313.6	3389.8	3343.2		409.498	29440.6	30029.8	29120.4		1003.1	3196.4	3197.8	3156.2		1003.14	5741	5755.4	5766.6										863.959	2484.4	2398.4	2099.8		420.677	2051.15	1879.56	1862.64		419.703	1872.88	1826	1905.36		420.518	5052.16	4881	4847.76
		414.867	3310.6	3389.6	3340.4		412.34	29530.4	30104	28949.8		1010.11	3206.6	3189.6	3150.2		1010.16	5734.4	5767.4	5772.4										869.969	2522	2413.8	2122.4		423.554	2063.35	1880.96	1852.44		422.574	1877.08	1840.4	1908.76		423.401	5052.56	4886.6	4864.56
		417.729	3324.2	3387.6	3316.6		415.192	29567.2	30079	28950.2		1017.12	3213.6	3209.2	3157.4		1017.17	5761.8	5740.2	5763.6										875.981	2510.4	2384.6	2127		426.416	2062.55	1888.36	1854.44		425.457	1868.48	1842.4	1905.36		426.277	5088.56	4831.6	4872.96
		420.6	3321.6	3397.8	3331.2		418.017	29522.4	29997.8	29138.8		1024.13	3214.2	3205.6	3147.2		1024.19	5773.8	5783.2	5789.6										881.988	2488.8	2364.2	2093.6		429.278	2058.15	1871.56	1862.24		428.358	1863.08	1836.6	1904.16		429.159	5052.16	4889.6	4880.56
		423.481	3307.8	3392.6	3335		420.871	29580	30273	29090.8		1031.15	3198	3198.8	3166.6		1031.2	5763.4	5764.2	5798										888.006	2498.8	2371.4	2126.2		432.155	2053.95	1873.36	1847.44		431.244	1871.88	1848.8	1911.16		432.05	5059.76	4844	4873.56
		426.36	3305	3411.8	3347.8		423.7	29511.4	29959.4	29085		1038.15	3219	3201	3157.8		1038.2	5756.2	5773	5809.2										894.016	2504.8	2379.6	2121.8		435.049	2050.15	1863.56	1855.84		434.129	1864.48	1834.4	1908.96		434.948	5066.76	4888	4877.76
		429.25	3305.2	3389.8	3331.6		426.566	29550.2	30053.8	29221.4		1045.17	3214.4	3191.6	3160.2		1045.22	5804	5776.8	5818.8										900.037	2483.6	2356	2083.2		437.96	2034.35	1859.56	1843.64		437.002	1876.28	1837.4	1906.76		437.856	5089.56	4860	4870.36
		432.118	3325.6	3416.8	3329.8		429.405	29563.4	30099	29210.6		1052.18	3205.4	3201.2	3171.4		1052.23	5790.4	5800.4	5812.4										906.046	2467	2356.6	2107.8		440.839	2043.55	1873.36	1843.04		439.875	1869.68	1845	1926.56		440.737	5045.36	4850.4	4856.16
[truncated: 3,831 more rows]
